# Supplementary material for: Integrative Genomic Analysis Identifies Isoleucine and CodY as Regulators of Listeria monocytogenes Virulence
Source: PLoS Genet. 2012 Sep 6;8(9):e1002887. doi: 10.1371/journal.pgen.1002887 (PMC3435247; doi:10.1371/journal.pgen.1002887)
Supplement: Table S1 — Gene expression analysis of intracellular L.m. vs. BHI grown L.m. (XLSX) [file pgen.1002887.s005.xlsx]

## Sheet: Anat_WT_vs_WTBHI
Supplementary Table 1. Gene expression analysis of intracellular L.m. vs. BHI grown L.m.
Gene		Log 2 (W.t. intracellular/W.t. BHI)	Discretization
LMRG_02429	lmo0001	-1.0535	-1
LMRG_02430	lmo0002	-0.9585	0
LMRG_02431	lmo0003	-0.0945	0
LMRG_02432	lmo0004	0.2205	0
LMRG_02433	lmo0005	0.544	0
LMRG_02434	lmo0006	0.4855	0
LMRG_02435	lmo0007	-1.281	-1
LMRG_02436	lmo0008	-0.2865	0
LMRG_02437	lmo0009	0.8785	0
LMRG_02439	lmo0010	-0.2895	0
LMRG_02440	lmo0011	-0.17	0
LMRG_02441	lmo0012	-0.715	0
LMRG_02442	lmo0013	2.224	1
LMRG_02443	lmo0014	2.522	1
LMRG_02444	lmo0015	2.5275	1
LMRG_02445	lmo0016	1.035	1
LMRG_02446	lmo0017	2.222	1
LMRG_02447	lmo0018	0.736	0
LMRG_02448	lmo0019	0.8065	0
LMRG_02449	lmo0020	1.1255	1
LMRG_02450	lmo0021	0.8615	0
LMRG_02451	lmo0022	4.941	1
LMRG_02452	lmo0023	3.414	1
LMRG_02453	lmo0024	2.215	1
LMRG_02454	lmo0025	1.1075	1
LMRG_02455	lmo0026	1.5395	1
LMRG_02456	lmo0027	1.514	1
LMRG_02457	lmo0028	-0.2705	0
LMRG_02458	lmo0029	-1.006	-1
LMRG_02459	lmo0030	-1.157	-1
LMRG_02460	lmo0031	-0.605	0
LMRG_02461	lmo0032	2.4295	1
LMRG_02462	lmo0033	2.1165	1
LMRG_02463	lmo0034	2.2595	1
LMRG_02464	lmo0035	1.4075	1
LMRG_02465	lmo0036	2.669	1
LMRG_02466	lmo0037	0.992	0
LMRG_02467	lmo0038	0.624	0
LMRG_02468	lmo0039	1.158	1
LMRG_02469	lmo0040	0.6025	0
LMRG_02470	lmo0041	-0.7555	0
LMRG_02471	lmo0042	-1.2105	-1
LMRG_02472	lmo0043	1.0565	1
LMRG_02473	lmo0044	-0.2115	0
LMRG_02474	lmo0045	0.1035	0
LMRG_02475	lmo0046	0.318	0
LMRG_02476	lmo0047	2.6225	1
LMRG_02477	lmo0048	-0.604	0
LMRG_02478	lmo0049	-0.491	0
LMRG_02479	lmo0050	-1.036	-1
LMRG_02480	lmo0051	-1.2805	-1
LMRG_02481	lmo0052	-0.53	0
LMRG_02482	lmo0053	-0.533	0
LMRG_02483	lmo0054	0.1355	0
LMRG_02485	lmo0055	-0.7375	0
LMRG_02486	lmo0056	-0.2735	0
LMRG_02487	lmo0057	1.907	1
LMRG_02488	lmo0058	2.5095	1
LMRG_02489	lmo0059	2.598	1
LMRG_02490	lmo0060	2.85	1
LMRG_02491	lmo0061	2.006	1
LMRG_02895	lmo0070	1.1315	1
LMRG_02324	lmo0072	2.128	1
LMRG_02895	lmo0073	2.4095	1
LMRG_02895	lmo0074	1.874	1
LMRG_02326	lmo0075	-0.3415	0
LMRG_02327	lmo0076	-0.16	0
LMRG_02328	lmo0077	-0.623	0
LMRG_02329	lmo0078	0.771	0
LMRG_02389	lmo0079	4.032	1
LMRG_02330	lmo0082	0.3005	0
LMRG_02331	lmo0083	1.737	1
LMRG_02332	lmo0084	-0.9255	0
LMRG_02334	lmo0085	3.176	1
LMRG_02335	lmo0086	1.1135	1
LMRG_02336	lmo0087	2.7605	1
LMRG_02337	lmo0088	2.1905	1
LMRG_02957	lmo0089	1.864	1
LMRG_02339	lmo0090	0.818	0
LMRG_02340	lmo0091	1.1985	1
LMRG_02341	lmo0092	0.485	0
LMRG_02342	lmo0093	0.162	0
LMRG_02343	lmo0094	0.6335	0
LMRG_02344	lmo0095	-0.1805	0
LMRG_02345	lmo0096	-0.2685	0
LMRG_02346	lmo0097	-1.496	-1
LMRG_02347	lmo0098	-1.8275	-1
LMRG_02348	lmo0099	-0.2675	0
LMRG_02349	lmo0100	-0.541	0
LMRG_02350	lmo0101	0.5885	0
LMRG_02351	lmo0102	-0.9255	0
LMRG_02352	lmo0103	0.1	0
LMRG_02353	lmo0104	0.0375	0
LMRG_02354	lmo0105	1.61	1
LMRG_02355	lmo0106	-0.9815	0
LMRG_02356	lmo0107	0.884	0
LMRG_02357	lmo0108	1.749	1
LMRG_02358	lmo0109	-0.24	0
LMRG_02359	lmo0110	0.55	0
LMRG_02360	lmo0111	-0.057	0
LMRG_02361	lmo0112	2.376	1
LMRG_02362	lmo0113	-0.147	0
LMRG_02363	lmo0114	0.93	0
LMRG_02364	lmo0115	1.744	1
LMRG_02365	lmo0116	1.751	1
LMRG_02366	lmo0117	1.601	1
LMRG_02367	lmo0118	1.638	1
LMRG_02368	lmo0119	1.925	1
LMRG_02369	lmo0120	1.766	1
LMRG_02370	lmo0121	5.184	1
LMRG_02371	lmo0122	1.6085	1
LMRG_02372	lmo0123	2.712	1
LMRG_02373	lmo0124	2.578	1
LMRG_02374	lmo0125	2.238	1
LMRG_02375	lmo0126	2.261	1
LMRG_02376	lmo0127	1.05	1
LMRG_02377	lmo0128	1.644	1
LMRG_02378	lmo0129	1.0755	1
LMRG_02379	lmo0130	1.5535	1
LMRG_02380	lmo0131	2.0835	1
LMRG_02381	lmo0132	-0.0785	0
LMRG_02382	lmo0133	1.717	1
LMRG_02383	lmo0134	0.5895	0
LMRG_02384	lmo0135	-1.185	-1
LMRG_02385	lmo0136	-0.82	0
LMRG_02386	lmo0137	-0.438	0
LMRG_02387	lmo0138	1.7295	1
LMRG_02388	lmo0139	2.209	1
LMRG_02389	lmo0140	2.0075	1
LMRG_02390	lmo0147	1.8045	1
LMRG_02391	lmo0148	1.5895	1
LMRG_02392	lmo0149	3.818	1
LMRG_02397	lmo0152	-0.671	0
LMRG_02398	lmo0153	1.2665	1
LMRG_02399	lmo0154	0.8895	0
LMRG_02400	lmo0155	0.606	0
LMRG_02401	lmo0156	0.6155	0
LMRG_02402	lmo0157	2.3875	1
LMRG_02403	lmo0158	-1.0095	-1
LMRG_02404	lmo0159	1.999	1
LMRG_02405	lmo0160	0.457	0
LMRG_02406	lmo0161	-1.074	-1
LMRG_02407	lmo0162	0.138	0
LMRG_02408	lmo0163	-0.3555	0
LMRG_02409	lmo0164	-0.531	0
LMRG_02410	lmo0165	-0.65	0
LMRG_02411	lmo0166	-0.887	0
LMRG_02412	lmo0167	-0.604	0
LMRG_02413	lmo0168	-0.0645	0
LMRG_02414	lmo0169	0.936	0
LMRG_02415	lmo0170	0.4425	0
LMRG_02416	lmo0171	-0.4045	0
LMRG_02967	lmo0174	1.38	1
LMRG_02740	lmo0175	1.9875	1
LMRG_02741	lmo0176	-0.5645	0
LMRG_02742	lmo0177	-1.0795	-1
LMRG_02743	lmo0178	1.208	1
LMRG_02744	lmo0179	0.827	0
LMRG_02745	lmo0180	0.6915	0
LMRG_02746	lmo0181	1.338	1
LMRG_02747	lmo0182	1.978	1
LMRG_02748	lmo0183	1.896	1
LMRG_02966	lmo0184	0.3105	0
LMRG_02750	lmo0185	-0.316	0
LMRG_02751	lmo0186	-0.022	0
LMRG_02752	lmo0187	-0.711	0
LMRG_02753	lmo0188	-0.827	0
LMRG_02754	lmo0189	0.3685	0
LMRG_02755	lmo0190	-0.9765	0
LMRG_02963	lmo0191	-1.392	-1
LMRG_02614	lmo0192	-0.2435	0
LMRG_02615	lmo0193	0.5165	0
LMRG_02616	lmo0194	0.419	0
LMRG_02617	lmo0195	1.5305	1
LMRG_02618	lmo0196	-0.329	0
LMRG_02619	lmo0197	-0.3785	0
LMRG_02620	lmo0198	-0.4855	0
LMRG_02621	lmo0199	-1.8715	-1
LMRG_02622	lmo0200	3.6105	1
LMRG_02623	lmo0201	5.086	1
LMRG_02624	lmo0202	4.8115	1
LMRG_02625	lmo0203	6.518	1
LMRG_02626	lmo0204	6.3465	1
LMRG_02627	lmo0205	6.3875	1
LMRG_02628	lmo0206	4.556	1
LMRG_02629	lmo0207	4.394	1
LMRG_02630	lmo0208	0.026	0
LMRG_02631	lmo0209	-0.4025	0
LMRG_02632	lmo0210	-1.012	-1
LMRG_02633	lmo0211	-0.616	0
LMRG_02634	lmo0212	0.451	0
LMRG_02635	lmo0213	-0.919	0
LMRG_02636	lmo0214	-0.1435	0
LMRG_02637	lmo0215	-0.2685	0
LMRG_02638	lmo0216	-0.8365	0
LMRG_02639	lmo0217	0.3475	0
LMRG_02640	lmo0218	0.0815	0
LMRG_02641	lmo0219	-0.559	0
LMRG_02642	lmo0220	0.1055	0
LMRG_02643	lmo0221	-0.4185	0
LMRG_02644	lmo0222	-0.2835	0
LMRG_02645	lmo0223	-0.816	0
LMRG_02840	lmo0224	0.115	0
LMRG_02839	lmo0225	-0.2795	0
LMRG_02838	lmo0226	0.8815	0
LMRG_02837	lmo0227	-0.193	0
LMRG_02836	lmo0228	-1.5885	-1
LMRG_02677	lmo0229	2.4235	1
LMRG_02676	lmo0230	1.9715	1
LMRG_02675	lmo0231	1.392	1
LMRG_02674	lmo0232	1.0025	1
LMRG_02673	lmo0233	0.9975	0
LMRG_02672	lmo0234	1.32	1
LMRG_02671	lmo0235	0.4045	0
LMRG_02670	lmo0236	-0.4695	0
LMRG_02669	lmo0237	-0.3975	0
LMRG_02938	lmo0238	-1.4485	-1
LMRG_02667	lmo0239	-0.8365	0
LMRG_02666	lmo0240	0.4775	0
LMRG_02665	lmo0241	0.1355	0
LMRG_02664	lmo0242	-1.088	-1
LMRG_02663	lmo0243	-1.017	-1
LMRG_02662	lmo0244	-0.4065	0
LMRG_02661	lmo0245	-0.344	0
LMRG_02660	lmo0246	-0.7	0
LMRG_02659	lmo0247	0.169	0
LMRG_02658	lmo0248	0.126	0
LMRG_02657	lmo0249	-0.462	0
LMRG_02656	lmo0250	-0.676	0
LMRG_02655	lmo0251	-0.864	0
LMRG_02654	lmo0255	3.017	1
LMRG_02653	lmo0256	-0.013	0
LMRG_02652	lmo0257	2.5235	1
LMRG_02651	lmo0258	0.337	0
LMRG_02650	lmo0259	0.317	0
LMRG_02649	lmo0260	-0.4205	0
LMRG_02648	lmo0261	-0.4225	0
LMRG_02647	lmo0262	0.8685	0
LMRG_02646	lmo0263	0.5475	0
LMRG_02612	lmo0264	2.1415	1
LMRG_02611	lmo0265	1.3215	1
LMRG_02610	lmo0266	0.6065	0
LMRG_02609	lmo0267	0.0425	0
LMRG_02608	lmo0268	-0.1625	0
LMRG_02607	lmo0269	-0.425	0
LMRG_02606	lmo0270	-1.167	-1
LMRG_02605	lmo0271	0.5015	0
LMRG_02604	lmo0272	-1.8065	-1
LMRG_02603	lmo0273	0.0985	0
LMRG_02602	lmo0274	0.8225	0
LMRG_02600	lmo0275	-1.193	-1
LMRG_02599	lmo0276	-0.108	0
LMRG_02598	lmo0277	-0.7835	0
LMRG_02597	lmo0278	2.1855	1
LMRG_02596	lmo0279	-0.9405	0
LMRG_02595	lmo0280	-1.6365	-1
LMRG_02590	lmo0281	-0.124	0
LMRG_02589	lmo0282	0.48	0
LMRG_02588	lmo0283	-0.0265	0
LMRG_02587	lmo0284	-0.9295	0
LMRG_02586	lmo0285	-0.453	0
LMRG_02585	lmo0286	-0.3235	0
LMRG_02584	lmo0287	-0.7895	0
LMRG_02583	lmo0288	-0.4935	0
LMRG_02582	lmo0289	-0.8395	0
LMRG_02581	lmo0290	-0.673	0
LMRG_02580	lmo0291	0.2705	0
LMRG_02579	lmo0292	1.4175	1
LMRG_02578	lmo0293	-0.339	0
LMRG_02035	lmo0295	1.204	1
LMRG_02572	lmo0296	-0.1045	0
LMRG_02571	lmo0297	NA	1
LMRG_02570	lmo0298	1.62	1
LMRG_02569	lmo0299	1.7145	1
LMRG_02568	lmo0300	2.7415	1
LMRG_02567	lmo0301	1.5045	1
LMRG_02566	lmo0302	-0.34	0
LMRG_02565	lmo0303	0.507	0
LMRG_00001	lmo0304	1.572	1
LMRG_00002	lmo0305	-0.5835	0
LMRG_00003	lmo0306	2.0765	1
LMRG_00004	lmo0307	2.0245	1
LMRG_00006	lmo0309	2.754	1
LMRG_00007	lmo0314	-0.7665	0
LMRG_00008	lmo0315	-0.2395	0
LMRG_00009	lmo0316	-1.289	-1
LMRG_00010	lmo0317	0.67	0
LMRG_00011	lmo0318	-1.5745	-1
LMRG_00012	lmo0319	1.0015	1
LMRG_00013	lmo0321	0.4755	0
LMRG_00014	lmo0322	1.269	1
LMRG_00015	lmo0323	0.6235	0
LMRG_00016	lmo0324	1.6075	1
LMRG_00018	lmo0325	0.398	0
LMRG_00019	lmo0326	1.1345	1
LMRG_00021	lmo0327	NA	1
LMRG_00022	lmo0328	2.219	1
LMRG_02967	lmo0329	NA	1
LMRG_02968	lmo0330	3.2815	1
LMRG_00023	lmo0331	2.766	1
LMRG_00024	lmo0332	0.238	0
LMRG_00025	lmo0333	1.8165	1
LMRG_00026	lmo0334	1.2855	1
LMRG_00027	lmo0335	2.0475	1
LMRG_00028	lmo0336	0.7185	0
LMRG_00029	lmo0337	1.46	1
LMRG_00030	lmo0339	0.7275	0
LMRG_00031	lmo0340	0.2645	0
LMRG_00032	lmo0341	-0.2845	0
LMRG_00033	lmo0342	2.477	1
LMRG_00034	lmo0343	2.581	1
LMRG_00035	lmo0344	2.688	1
LMRG_00036	lmo0345	2.788	1
LMRG_00037	lmo0346	2.9065	1
LMRG_00038	lmo0347	2.304	1
LMRG_00039	lmo0348	1.873	1
LMRG_00040	lmo0349	1.593	1
LMRG_00041	lmo0350	2.3515	1
LMRG_00042	lmo0351	2.1465	1
LMRG_00043	lmo0352	1.284	1
LMRG_00044	lmo0353	0.968	0
LMRG_00045	lmo0354	-1.0015	-1
LMRG_00046	lmo0355	-0.734	0
LMRG_00047	lmo0356	1.9255	1
LMRG_00048	lmo0357	2.0725	1
LMRG_00049	lmo0358	1.8885	1
LMRG_00050	lmo0359	-0.369	0
LMRG_00051	lmo0360	0.5285	0
LMRG_00053	lmo0361	0.531	0
LMRG_00054	lmo0362	0.1085	0
LMRG_00055	lmo0363	0.0745	0
LMRG_00056	lmo0364	0.613	0
LMRG_00057	lmo0365	0.9535	0
LMRG_00058	lmo0366	0.472	0
LMRG_00059	lmo0367	0.697	0
LMRG_00060	lmo0368	0.0315	0
LMRG_00061	lmo0369	-1.2545	-1
LMRG_00062	lmo0370	2.264	1
LMRG_00063	lmo0371	0.493	0
LMRG_00064	lmo0372	3.051	1
LMRG_00065	lmo0373	0.4095	0
LMRG_00066	lmo0374	1.387	1
LMRG_00067	lmo0375	-0.0935	0
LMRG_00068	lmo0376	-0.0995	0
LMRG_00069	lmo0377	-1.341	-1
LMRG_00070	lmo0378	1.2635	1
LMRG_00071	lmo0379	1.3795	1
LMRG_00073	lmo0380	1.868	1
LMRG_00074	lmo0381	-0.2645	0
LMRG_00075	lmo0382	-0.5415	0
LMRG_00076	lmo0383	1.0925	1
LMRG_00077	lmo0384	2.269	1
LMRG_00078	lmo0385	1.262	1
LMRG_02930	lmo0386	2.414	1
LMRG_00080	lmo0387	-0.1385	0
LMRG_00081	lmo0388	-1.2685	-1
LMRG_00082	lmo0389	0.7145	0
LMRG_00083	lmo0390	0.5105	0
LMRG_00084	lmo0391	0.0735	0
LMRG_00085	lmo0392	0.0615	0
LMRG_00086	lmo0393	0.2305	0
LMRG_00087	lmo0394	1.517	1
LMRG_00088	lmo0395	0.946	0
LMRG_00089	lmo0396	0.311	0
LMRG_00090	lmo0397	0.4865	0
LMRG_00091	lmo0398	4.5065	1
LMRG_00092	lmo0399	4.594	1
LMRG_00093	lmo0400	2.3995	1
LMRG_00094	lmo0401	1.319	1
LMRG_00095	lmo0402	0.381	0
LMRG_00096	lmo0403	-0.515	0
LMRG_00097	lmo0404	0.14	0
LMRG_00098	lmo0405	1.381	1
LMRG_00099	lmo0406	1.3935	1
LMRG_00100	lmo0407	1.6295	1
LMRG_00101	lmo0408	-0.552	0
LMRG_00102	lmo0409	1.8065	1
LMRG_00103	lmo0411	0.7295	0
LMRG_00104	lmo0412	-1.313	-1
LMRG_00105	lmo0413	0.7665	0
LMRG_00106	lmo0414	0.3855	0
LMRG_00107	lmo0415	-0.26	0
LMRG_00108	lmo0416	0.3045	0
LMRG_00109	lmo0417	0.2975	0
LMRG_00110	lmo0418	0.8695	0
LMRG_00111	lmo0419	0.6635	0
LMRG_00112	lmo0420	-0.5275	0
LMRG_00113	lmo0421	2.0475	1
LMRG_00114	lmo0422	0.6425	0
LMRG_00115	lmo0423	1.1675	1
LMRG_00116	lmo0424	0.6905	0
LMRG_00117	lmo0425	0.965	0
LMRG_00118	lmo0426	1.973	1
LMRG_00119	lmo0427	1.899	1
LMRG_00120	lmo0428	0.48	0
LMRG_00121	lmo0429	0.5235	0
LMRG_00122	lmo0430	0.6105	0
LMRG_00123	lmo0431	0.565	0
LMRG_00124	lmo0432	0.0035	0
LMRG_00126	lmo0433	1.9355	1
LMRG_00127	lmo0434	1.8315	1
LMRG_01301	lmo0435	1.911	1
LMRG_00128	lmo0436	2.2295	1
LMRG_00129	lmo0437	0.014	0
LMRG_00130	lmo0438	3.5025	1
LMRG_00131	lmo0439	0.718	0
LMRG_00132	lmo0440	0.0525	0
LMRG_00133	lmo0441	-0.5445	0
LMRG_00134	lmo0442	0.5445	0
LMRG_00135	lmo0443	-0.639	0
LMRG_00136	lmo0444	1.6135	1
LMRG_00137	lmo0445	0.758	0
LMRG_00138	lmo0446	0.6185	0
LMRG_00139	lmo0447	0.685	0
LMRG_00140	lmo0448	1.692	1
LMRG_00141	lmo0449	0.1295	0
LMRG_00142	lmo0450	0.188	0
LMRG_00143	lmo0451	1.577	1
LMRG_00144	lmo0452	1.6405	1
LMRG_00145	lmo0453	-0.046	0
LMRG_00146	lmo0454	0.662	0
LMRG_00147	lmo0455	-1.2195	-1
LMRG_00148	lmo0456	0.808	0
LMRG_00149	lmo0457	1.171	1
LMRG_00150	lmo0458	0.415	0
LMRG_00155	lmo0474	2.128	1
LMRG_00156	lmo0475	0.432	0
LMRG_00157	lmo0476	0.6725	0
LMRG_00158	lmo0477	1.5275	1
LMRG_02885	lmo0478	1.719	1
LMRG_02884	lmo0479	0.591	0
LMRG_02882	lmo0480	0.7585	0
LMRG_00162	lmo0481	0.736	0
LMRG_00163	lmo0482	-1.0595	-1
LMRG_00164	lmo0483	-1.125	-1
LMRG_00165	lmo0484	-0.2115	0
LMRG_00166	lmo0485	0.483	0
LMRG_00167	lmo0486	-0.929	0
LMRG_00168	lmo0487	2.88	1
LMRG_00169	lmo0488	1.944	1
LMRG_00170	lmo0489	1.314	1
LMRG_00171	lmo0490	-0.1645	0
LMRG_00172	lmo0491	1.15	1
LMRG_00173	lmo0492	0.6765	0
LMRG_00174	lmo0493	3.3415	1
LMRG_00175	lmo0494	-0.9755	0
LMRG_00176	lmo0495	0.4335	0
LMRG_00177	lmo0496	3.7245	1
LMRG_00178	lmo0497	0.446	0
LMRG_00179	lmo0498	2.3005	1
LMRG_00180	lmo0499	1.883	1
LMRG_00181	lmo0500	2.9055	1
LMRG_00182	lmo0501	1.624	1
LMRG_00183	lmo0502	1.8655	1
LMRG_00184	lmo0503	3.152	1
LMRG_00185	lmo0504	1.9045	1
LMRG_00186	lmo0505	0.892	0
LMRG_00187	lmo0506	1.237	1
LMRG_00188	lmo0507	1.5065	1
LMRG_00189	lmo0508	0.434	0
LMRG_00190	lmo0509	-0.694	0
LMRG_00191	lmo0510	-0.736	0
LMRG_00192	lmo0511	-0.3975	0
LMRG_00193	lmo0512	-1.5365	-1
LMRG_00194	lmo0513	-0.916	0
LMRG_00195	lmo0514	2.5555	1
LMRG_00196	lmo0515	0.142	0
LMRG_00197	lmo0516	-0.708	0
LMRG_00198	lmo0517	-0.2135	0
LMRG_00199	lmo0518	0.749	0
LMRG_00200	lmo0519	0.1495	0
LMRG_00201	lmo0520	1.4825	1
LMRG_00202	lmo0521	0.3735	0
LMRG_00203	lmo0522	1.543	1
LMRG_00204	lmo0523	0.1245	0
LMRG_00205	lmo0524	-0.645	0
LMRG_00206	lmo0525	0.997	0
LMRG_00207	lmo0526	0.4345	0
LMRG_00208	lmo0527	-0.2385	0
LMRG_02879	lmo0528	-0.295	0
LMRG_00211	lmo0529	-0.403	0
LMRG_00212	lmo0530	1.4615	1
LMRG_00213	lmo0531	-1.8275	-1
LMRG_00214	lmo0532	0.5905	0
LMRG_00215	lmo0533	-0.416	0
LMRG_00216	lmo0534	-0.967	0
LMRG_00217	lmo0535	1.23	1
LMRG_00218	lmo0536	1.1255	1
LMRG_00219	lmo0537	-0.042	0
LMRG_00220	lmo0538	1.27	1
LMRG_00221	lmo0539	-0.3045	0
LMRG_00222	lmo0540	-0.411	0
LMRG_00223	lmo0541	1.1385	1
LMRG_00224	lmo0542	3.1405	1
LMRG_00225	lmo0543	2.353	1
LMRG_00226	lmo0544	3.207	1
LMRG_00227	lmo0545	2.137	1
LMRG_00228	lmo0546	1.3215	1
LMRG_00229	lmo0547	0.177	0
LMRG_00230	lmo0548	2.0385	1
LMRG_00231	lmo0549	1.4465	1
LMRG_00232	lmo0550	1.8045	1
LMRG_00233	lmo0551	0.782	0
LMRG_00234	lmo0552	2.0615	1
LMRG_00235	lmo0553	-0.6665	0
LMRG_00236	lmo0554	0.641	0
LMRG_00237	lmo0555	0.5975	0
LMRG_00238	lmo0556	0.0465	0
LMRG_00239	lmo0557	-0.599	0
LMRG_00240	lmo0558	-1.0495	-1
LMRG_00241	lmo0559	0.017	0
LMRG_00242	lmo0560	0.76	0
LMRG_00243	lmo0561	1.228	1
LMRG_00244	lmo0562	1.5505	1
LMRG_00245	lmo0563	1.6245	1
LMRG_00246	lmo0564	2.2765	1
LMRG_00247	lmo0565	1.7505	1
LMRG_00248	lmo0566	1.8735	1
LMRG_00249	lmo0567	1.124	1
LMRG_00250	lmo0568	1.3715	1
LMRG_00251	lmo0569	1.451	1
LMRG_00252	lmo0570	0.258	0
LMRG_00253	lmo0571	-0.001	0
LMRG_00254	lmo0572	-1.1085	-1
LMRG_00255	lmo0573	-0.213	0
LMRG_00256	lmo0574	-0.1145	0
LMRG_00257	lmo0575	-0.9045	0
LMRG_00258	lmo0576	1.6565	1
LMRG_00259	lmo0577	1.11	1
LMRG_00260	lmo0578	-0.06	0
LMRG_00261	lmo0579	-0.166	0
LMRG_00262	lmo0580	-0.51	0
LMRG_00263	lmo0581	-0.0875	0
LMRG_00264	lmo0582	-0.729	0
LMRG_00265	lmo0583	0.1015	0
LMRG_00266	lmo0584	0.0265	0
LMRG_00267	lmo0585	1.4845	1
LMRG_00268	lmo0586	2.3335	1
LMRG_00269	lmo0587	1.41	1
LMRG_00270	lmo0588	0.817	0
LMRG_00271	lmo0589	0.537	0
LMRG_00272	lmo0590	0.84	0
LMRG_00273	lmo0591	0.5025	0
LMRG_00274	lmo0592	-0.353	0
LMRG_00275	lmo0593	-0.5965	0
LMRG_00276	lmo0594	-0.346	0
LMRG_00277	lmo0595	0.109	0
LMRG_00278	lmo0596	0.594	0
LMRG_00280	lmo0597	0.929	0
LMRG_00282	lmo0599	0.53	0
LMRG_00283	lmo0600	0.563	0
LMRG_00284	lmo0601	-0.058	0
LMRG_00285	lmo0602	1.329	1
LMRG_00286	lmo0603	0.077	0
LMRG_00287	lmo0604	1.7845	1
LMRG_00288	lmo0605	-0.5255	0
LMRG_00289	lmo0606	1.752	1
LMRG_00290	lmo0607	0.5745	0
LMRG_00291	lmo0608	0.0735	0
LMRG_00292	lmo0609	-0.747	0
LMRG_00293	lmo0610	-0.63	0
LMRG_00294	lmo0611	-1.2815	-1
LMRG_00295	lmo0612	-0.078	0
LMRG_00296	lmo0613	-0.3625	0
LMRG_00297	lmo0614	0.5885	0
LMRG_00298	lmo0615	1.167	1
LMRG_00299	lmo0616	-0.4195	0
LMRG_00300	lmo0617	1.0995	1
LMRG_00301	lmo0618	-1.182	-1
LMRG_00302	lmo0619	1.1285	1
LMRG_00303	lmo0620	0.357	0
LMRG_00304	lmo0621	-0.0785	0
LMRG_00305	lmo0622	1.3135	1
LMRG_00306	lmo0623	-0.3365	0
LMRG_00307	lmo0624	-0.629	0
LMRG_00308	lmo0625	-0.351	0
LMRG_00309	lmo0626	-0.19	0
LMRG_00310	lmo0627	2.2955	1
LMRG_00311	lmo0628	1.3325	1
LMRG_00312	lmo0629	0.665	0
LMRG_00313	lmo0630	2.1435	1
LMRG_00314	lmo0631	2.1315	1
LMRG_00315	lmo0632	2.432	1
LMRG_00316	lmo0633	1.887	1
LMRG_00317	lmo0634	1.3255	1
LMRG_00318	lmo0635	-0.9295	0
LMRG_00319	lmo0636	1.1965	1
LMRG_00320	lmo0637	0.905	0
LMRG_00325	lmo0639	-0.5145	0
LMRG_00326	lmo0640	-0.282	0
LMRG_00327	lmo0641	-1.565	-1
LMRG_02878	lmo0642	0.106	0
LMRG_00330	lmo0643	1.407	1
LMRG_00331	lmo0644	-0.7025	0
LMRG_00332	lmo0645	-0.4285	0
LMRG_00333	lmo0646	0.1835	0
LMRG_00334	lmo0647	3.033	1
LMRG_00335	lmo0648	1.4065	1
LMRG_00336	lmo0649	0.1865	0
LMRG_00337	lmo0650	-0.9445	0
LMRG_00338	lmo0651	-0.5765	0
LMRG_00339	lmo0652	-0.2965	0
LMRG_00340	lmo0653	-0.6845	0
LMRG_00341	lmo0654	1.428	1
LMRG_00342	lmo0655	-0.394	0
LMRG_00343	lmo0656	-0.4205	0
LMRG_00344	lmo0657	-0.051	0
LMRG_00345	lmo0658	0.1215	0
LMRG_00346	lmo0659	0.578	0
LMRG_00347	lmo0660	-0.262	0
LMRG_00348	lmo0661	-1.419	-1
LMRG_00349	lmo0662	-1.374	-1
LMRG_00350	lmo0663	-1.16	-1
LMRG_00351	lmo0664	-1.277	-1
LMRG_00352	lmo0665	-0.998	0
LMRG_00353	lmo0666	-0.837	0
LMRG_00354	lmo0667	0.769	0
LMRG_00355	lmo0668	-0.216	0
LMRG_00357	lmo0669	-0.397	0
LMRG_00358	lmo0670	0.492	0
LMRG_00359	lmo0671	0.5095	0
LMRG_00360	lmo0672	0.8975	0
LMRG_00361	lmo0673	0.5455	0
LMRG_00362	lmo0674	-0.373	0
LMRG_02874	lmo0675	-0.0745	0
LMRG_00364	lmo0676	-0.7495	0
LMRG_00365	lmo0677	-0.296	0
LMRG_00366	lmo0678	-0.3545	0
LMRG_00367	lmo0679	-0.6125	0
LMRG_00368	lmo0680	-0.2065	0
LMRG_00369	lmo0681	-0.6405	0
LMRG_00370	lmo0682	-0.303	0
LMRG_00371	lmo0683	-0.022	0
LMRG_00372	lmo0684	-0.2435	0
LMRG_00373	lmo0685	0.0185	0
LMRG_00374	lmo0686	-0.8905	0
LMRG_00375	lmo0687	-0.552	0
LMRG_00376	lmo0688	-0.26	0
LMRG_00377	lmo0689	-2.118	-1
LMRG_00378	lmo0690	-0.069	0
LMRG_00379	lmo0691	-0.0945	0
LMRG_00380	lmo0692	-0.5945	0
LMRG_00381	lmo0693	0.4295	0
LMRG_02872	lmo0694	0.256	0
LMRG_00384	lmo0695	-0.1165	0
LMRG_00385	lmo0696	-0.399	0
LMRG_00386	lmo0697	0.5165	0
LMRG_00387	lmo0698	-0.048	0
LMRG_00388	lmo0699	0.688	0
LMRG_00389	lmo0700	1.522	1
LMRG_00390	lmo0701	-0.184	0
LMRG_00391	lmo0702	0.257	0
LMRG_00392	lmo0703	0.783	0
LMRG_00393	lmo0704	0.042	0
LMRG_00394	lmo0705	-0.2215	0
LMRG_00395	lmo0706	-0.554	0
LMRG_00396	lmo0707	-0.0485	0
LMRG_00397	lmo0708	-0.309	0
LMRG_00398	lmo0709	0.5665	0
LMRG_00399	lmo0710	-1.076	-1
LMRG_00400	lmo0711	-1.134	-1
LMRG_00401	lmo0712	-0.5055	0
LMRG_00402	lmo0713	0.19	0
LMRG_00403	lmo0714	-0.586	0
LMRG_00404	lmo0715	0.0915	0
LMRG_00405	lmo0716	0.5745	0
LMRG_00406	lmo0717	-1.1385	-1
LMRG_00407	lmo0718	-0.902	0
LMRG_00408	lmo0719	0.5335	0
LMRG_00409	lmo0720	0.1515	0
LMRG_00410	lmo0721	0.3085	0
LMRG_00411	lmo0722	-0.1375	0
LMRG_00412	lmo0723	0.0135	0
LMRG_00413	lmo0724	-0.844	0
LMRG_00414	lmo0725	0.0095	0
LMRG_00415	lmo0727	-1.0195	-1
LMRG_00416	lmo0728	0.439	0
LMRG_00417	lmo0729	0.521	0
LMRG_00418	lmo0730	-0.058	0
LMRG_00419	lmo0731	-0.793	0
LMRG_00420	lmo0732	1.406	1
LMRG_00421	lmo0733	0.634	0
LMRG_00422	lmo0734	0.104	0
LMRG_00423	lmo0735	0.9535	0
LMRG_00424	lmo0736	0.661	0
LMRG_00425	lmo0737	1.9065	1
LMRG_00426	lmo0738	2.5245	1
LMRG_00427	lmo0739	0.872	0
LMRG_00428	lmo0740	-0.014	0
LMRG_00429	lmo0741	1.7745	1
LMRG_00430	lmo0742	2.089	1
LMRG_00431	lmo0743	1.845	1
LMRG_00432	lmo0744	1.738	1
LMRG_00433	lmo0745	2.2515	1
LMRG_00434	lmo0746	1.5475	1
LMRG_00435	lmo0747	1.825	1
LMRG_00436	lmo0748	0.4995	0
LMRG_00437	lmo0749	-0.085	0
LMRG_00438	lmo0750	0.0985	0
LMRG_00439	lmo0751	0.002	0
LMRG_00440	lmo0752	-0.2305	0
LMRG_00441	lmo0753	0.3625	0
LMRG_00442	lmo0754	-0.2005	0
LMRG_00443	lmo0755	0.501	0
LMRG_00444	lmo0756	-0.826	0
LMRG_00445	lmo0757	-0.723	0
LMRG_00446	lmo0758	0.743	0
LMRG_00447	lmo0759	0.487	0
LMRG_00448	lmo0760	1.1065	1
LMRG_00449	lmo0761	1.3415	1
LMRG_00450	lmo0762	0.464	0
LMRG_00451	lmo0763	-0.074	0
LMRG_00452	lmo0764	-0.231	0
LMRG_00453	lmo0765	1.461	1
LMRG_00454	lmo0766	0.9945	0
LMRG_00455	lmo0767	1.0155	1
LMRG_00456	lmo0768	0.345	0
LMRG_00457	lmo0769	2.755	1
LMRG_00458	lmo0770	-0.4045	0
LMRG_00459	lmo0771	-0.159	0
LMRG_00460	lmo0772	-1.3605	-1
LMRG_00461	lmo0773	-1.7275	-1
LMRG_00462	lmo0774	-0.4085	0
LMRG_00463	lmo0775	0.3615	0
LMRG_00464	lmo0776	0.3075	0
LMRG_00465	lmo0777	-0.927	0
LMRG_00466	lmo0778	-0.127	0
LMRG_00467	lmo0779	0.393	0
LMRG_00468	lmo0780	2.119	1
LMRG_00469	lmo0781	0.5845	0
LMRG_00470	lmo0782	-0.125	0
LMRG_02869	lmo0783	2.338	1
LMRG_00472	lmo0784	0.8515	0
LMRG_00473	lmo0785	0.9685	0
LMRG_00474	lmo0786	-1.0255	-1
LMRG_00475	lmo0787	-0.1215	0
LMRG_00476	lmo0788	-1.874	-1
LMRG_00477	lmo0789	-0.832	0
LMRG_00478	lmo0790	-0.5015	0
LMRG_00479	lmo0791	0.0945	0
LMRG_00480	lmo0792	1.172	1
LMRG_00481	lmo0793	-0.3925	0
LMRG_00482	lmo0794	1.4605	1
LMRG_00483	lmo0795	-0.4755	0
LMRG_00484	lmo0796	-0.0315	0
LMRG_00485	lmo0797	0.0825	0
LMRG_02868	lmo0798	0.7875	0
LMRG_00488	lmo0799	0.5295	0
LMRG_00489	lmo0800	0.0795	0
LMRG_02867	lmo0801	1.9885	1
LMRG_02795	lmo0802	0.413	0
LMRG_02794	lmo0803	-0.6685	0
LMRG_02793	lmo0804	2.146	1
LMRG_02792	lmo0805	2.226	1
LMRG_02791	lmo0806	-0.209	0
LMRG_02790	lmo0807	1.007	1
LMRG_02789	lmo0808	0.443	0
LMRG_02788	lmo0809	0.025	0
LMRG_02787	lmo0810	0.713	0
LMRG_02786	lmo0811	0.262	0
LMRG_02785	lmo0812	-0.1165	0
LMRG_02784	lmo0813	0.358	0
LMRG_02783	lmo0814	-1.4775	-1
LMRG_02782	lmo0815	NA	1
LMRG_02781	lmo0816	1.7695	1
LMRG_02242	lmo0817	0.6695	0
LMRG_02243	lmo0818	1.8385	1
LMRG_02244	lmo0819	1.8065	1
LMRG_02245	lmo0820	0.171	0
LMRG_02246	lmo0821	1.913	1
LMRG_02247	lmo0822	0.204	0
LMRG_02248	lmo0823	-1.4115	-1
LMRG_02249	lmo0824	-0.7955	0
LMRG_02250	lmo0825	-0.3425	0
LMRG_02251	lmo0826	0.288	0
LMRG_02967	lmo0827	NA	1
LMRG_02968	lmo0828	NA	1
LMRG_02252	lmo0829	3.55	1
LMRG_02253	lmo0830	0.2305	0
LMRG_02254	lmo0831	0.0335	0
LMRG_02255	lmo0832	0.84	0
LMRG_02256	lmo0833	0.285	0
LMRG_02257	lmo0834	2.293	1
LMRG_02258	lmo0835	0.7155	0
LMRG_02259	lmo0836	-0.2005	0
LMRG_02261	lmo0838	NA	1
LMRG_02262	lmo0839	1.243	1
LMRG_02263	lmo0840	-0.2815	0
LMRG_02264	lmo0841	0.448	0
LMRG_02265	lmo0842	-0.2915	0
LMRG_02266	lmo0843	0.0645	0
LMRG_02267	lmo0844	0.0415	0
LMRG_02268	lmo0845	0.1535	0
LMRG_02269	lmo0846	1.114	1
LMRG_02270	lmo0847	-0.221	0
LMRG_02271	lmo0848	-0.878	0
LMRG_02272	lmo0849	1.0185	1
LMRG_02273	lmo0850	2.708	1
LMRG_02274	lmo0851	0.6575	0
LMRG_02275	lmo0852	-0.25	0
LMRG_02276	lmo0853	0.098	0
LMRG_02277	lmo0854	0.0425	0
LMRG_02278	lmo0855	-0.763	0
LMRG_02279	lmo0856	-0.0845	0
LMRG_02280	lmo0857	-1.1745	-1
LMRG_02281	lmo0858	-1.051	-1
LMRG_02282	lmo0859	2.2555	1
LMRG_02283	lmo0860	1.6185	1
LMRG_02284	lmo0861	1.6685	1
LMRG_02285	lmo0862	1.322	1
LMRG_02286	lmo0863	2.665	1
LMRG_02287	lmo0864	1.7185	1
LMRG_02288	lmo0865	1.7945	1
LMRG_02289	lmo0866	-1.2075	-1
LMRG_02291	lmo0867	-1.233	-1
LMRG_02292	lmo0868	-0.0535	0
LMRG_02293	lmo0869	0.506	0
LMRG_02294	lmo0870	1.358	1
LMRG_02295	lmo0871	1.0885	1
LMRG_02296	lmo0872	0.7865	0
LMRG_02297	lmo0873	1.097	1
LMRG_02298	lmo0874	2.366	1
LMRG_02299	lmo0875	2.6525	1
LMRG_02300	lmo0876	2.072	1
LMRG_02301	lmo0877	1.4875	1
LMRG_02302	lmo0878	3.7215	1
LMRG_02303	lmo0879	1.3215	1
LMRG_02304	lmo0880	1.8235	1
LMRG_02305	lmo0881	-0.23	0
LMRG_02306	lmo0882	0.802	0
LMRG_02307	lmo0883	-0.936	0
LMRG_02308	lmo0884	-0.272	0
LMRG_02309	lmo0885	-0.414	0
LMRG_02310	lmo0886	0.0625	0
LMRG_02311	lmo0887	0.1245	0
LMRG_02312	lmo0888	0.3035	0
LMRG_02313	lmo0889	0.692	0
LMRG_02314	lmo0890	0.27	0
LMRG_02315	lmo0891	-0.7625	0
LMRG_02316	lmo0892	-0.38	0
LMRG_02317	lmo0893	0.059	0
LMRG_02318	lmo0894	0.336	0
LMRG_02319	lmo0895	-0.116	0
LMRG_02320	lmo0896	0.1215	0
LMRG_02321	lmo0897	1.125	1
LMRG_02322	lmo0898	-0.738	0
LMRG_02323	lmo0899	-0.469	0
LMRG_02843	lmo0900	-0.47	0
LMRG_02844	lmo0901	1.757	1
LMRG_02845	lmo0902	0.2145	0
LMRG_02003	lmo0903	-1.036	-1
LMRG_02004	lmo0904	0.1515	0
LMRG_02005	lmo0905	1.5955	1
LMRG_02006	lmo0906	2.066	1
LMRG_02007	lmo0907	-1.159	-1
LMRG_02008	lmo0908	-1.0535	-1
LMRG_02009	lmo0909	0.361	0
LMRG_02010	lmo0910	0.0745	0
LMRG_02011	lmo0911	0.9035	0
LMRG_02012	lmo0912	-1.705	-1
LMRG_02013	lmo0913	-0.652	0
LMRG_02014	lmo0914	1.963	1
LMRG_02015	lmo0915	2.573	1
LMRG_02016	lmo0916	3.259	1
LMRG_02017	lmo0917	1.2655	1
LMRG_02018	lmo0918	1.7065	1
LMRG_02019	lmo0919	0.6425	0
LMRG_02020	lmo0920	-0.4005	0
LMRG_02021	lmo0921	-1.049	-1
LMRG_02022	lmo0922	-0.934	0
LMRG_02023	lmo0923	0.419	0
LMRG_02024	lmo0925	-0.3445	0
LMRG_02025	lmo0926	0.4095	0
LMRG_02026	lmo0927	0.0105	0
LMRG_02027	lmo0928	0.4015	0
LMRG_02028	lmo0929	0.2935	0
LMRG_02029	lmo0930	1.5375	1
LMRG_02030	lmo0931	0.627	0
LMRG_02031	lmo0932	0.9895	0
LMRG_02032	lmo0933	-0.9815	0
LMRG_02033	lmo0934	0.892	0
LMRG_02034	lmo0935	-0.737	0
LMRG_02035	lmo0936	-0.2	0
LMRG_02037	lmo0938	-0.558	0
LMRG_02038	lmo0939	0.037	0
LMRG_02950	lmo0940	-0.283	0
LMRG_02950	lmo0941	-0.6455	0
LMRG_02040	lmo0942	1.3775	1
LMRG_02041	lmo0943	-0.551	0
LMRG_02042	lmo0944	1.351	1
LMRG_02949	lmo0945	0.2635	0
LMRG_02045	lmo0946	0.784	0
LMRG_02046	lmo0947	1.466	1
LMRG_02047	lmo0948	-0.206	0
LMRG_02048	lmo0949	0.1925	0
LMRG_02049	lmo0950	0.036	0
LMRG_02050	lmo0951	0.1275	0
LMRG_02051	lmo0952	0.11	0
LMRG_02052	lmo0953	1.669	1
LMRG_02053	lmo0954	2.657	1
LMRG_02054	lmo0955	2.5325	1
LMRG_02055	lmo0956	1.091	1
LMRG_02056	lmo0957	0.1555	0
LMRG_02057	lmo0958	-0.478	0
LMRG_02058	lmo0959	-0.4945	0
LMRG_02059	lmo0960	-0.5565	0
LMRG_02060	lmo0961	-0.599	0
LMRG_02061	lmo0962	-0.1845	0
LMRG_02062	lmo0963	-0.7805	0
LMRG_02063	lmo0964	-0.429	0
LMRG_02064	lmo0965	1.3005	1
LMRG_02065	lmo0966	-0.083	0
LMRG_02066	lmo0967	-0.1285	0
LMRG_02067	lmo0968	-0.1935	0
LMRG_02068	lmo0969	-0.115	0
LMRG_02069	lmo0970	-0.23	0
LMRG_02070	lmo0971	0.2685	0
LMRG_02071	lmo0972	1.533	1
LMRG_02072	lmo0973	0.6425	0
LMRG_02073	lmo0974	0.735	0
LMRG_02075	lmo0975	-0.4625	0
LMRG_02076	lmo0976	0.5795	0
LMRG_02077	lmo0977	0.806	0
LMRG_02078	lmo0978	-0.5865	0
LMRG_02079	lmo0979	2.326	1
LMRG_02080	lmo0980	1.1385	1
LMRG_02081	lmo0981	-1.3025	-1
LMRG_02082	lmo0982	-0.8785	0
LMRG_02083	lmo0983	-0.344	0
LMRG_02084	lmo0984	0.6695	0
LMRG_02085	lmo0985	0.543	0
LMRG_02086	lmo0986	0.521	0
LMRG_02087	lmo0987	0.7335	0
LMRG_02088	lmo0988	-1.381	-1
LMRG_02089	lmo0989	0.863	0
LMRG_02090	lmo0990	0.369	0
LMRG_02091	lmo0991	3.3215	1
LMRG_02092	lmo0992	0.497	0
LMRG_02093	lmo0993	-0.179	0
LMRG_02094	lmo0994	1.6865	1
LMRG_02095	lmo0995	1.52	1
LMRG_02096	lmo0996	0.3625	0
LMRG_02097	lmo0997	5.406	1
LMRG_02954	lmo0998	-0.914	0
LMRG_02099	lmo0999	0.6175	0
LMRG_02100	lmo1000	0.8455	0
LMRG_02101	lmo1001	1.068	1
LMRG_02102	lmo1002	-0.9025	0
LMRG_02103	lmo1003	-0.904	0
LMRG_02104	lmo1004	1.149	1
LMRG_02105	lmo1005	0.0905	0
LMRG_02106	lmo1006	-1.144	-1
LMRG_02107	lmo1007	2.1395	1
LMRG_02108	lmo1008	-0.666	0
LMRG_02109	lmo1009	-0.3165	0
LMRG_02110	lmo1010	0.882	0
LMRG_02111	lmo1011	-0.175	0
LMRG_02112	lmo1012	-0.6025	0
LMRG_02113	lmo1013	-0.621	0
LMRG_02114	lmo1014	0.542	0
LMRG_02115	lmo1015	-0.3945	0
LMRG_02116	lmo1016	0.135	0
LMRG_02117	lmo1017	-0.1285	0
LMRG_02118	lmo1018	1.163	1
LMRG_02119	lmo1019	-0.1255	0
LMRG_02120	lmo1020	0.9895	0
LMRG_02121	lmo1021	0.753	0
LMRG_02122	lmo1022	-0.0935	0
LMRG_02123	lmo1023	-0.2605	0
LMRG_02124	lmo1024	-0.736	0
LMRG_02125	lmo1025	-1.3625	-1
LMRG_02126	lmo1026	0.33	0
LMRG_02127	lmo1027	0.323	0
LMRG_02128	lmo1028	0.47	0
LMRG_02129	lmo1029	-0.67	0
LMRG_00491	lmo1030	1.2955	1
LMRG_00492	lmo1031	1.8565	1
LMRG_00493	lmo1032	0.6625	0
LMRG_00494	lmo1033	1.9195	1
LMRG_00495	lmo1034	1.726	1
LMRG_00496	lmo1035	1.7975	1
LMRG_02866	lmo1036	1.241	1
LMRG_00498	lmo1037	1.568	1
LMRG_00499	lmo1038	-0.047	0
LMRG_00500	lmo1039	0.4065	0
LMRG_00501	lmo1040	0.877	0
LMRG_00502	lmo1041	0.2155	0
LMRG_00503	lmo1042	1.396	1
LMRG_00504	lmo1043	3.3945	1
LMRG_00505	lmo1044	2.141	1
LMRG_00506	lmo1045	2.365	1
LMRG_00507	lmo1046	1.089	1
LMRG_00508	lmo1047	0.9965	0
LMRG_00509	lmo1048	1.2665	1
LMRG_00510	lmo1049	1.026	1
LMRG_00511	lmo1050	0.109	0
LMRG_00512	lmo1051	-0.291	0
LMRG_00514	lmo1052	0.114	0
LMRG_00515	lmo1053	1.4665	1
LMRG_00516	lmo1054	1.5825	1
LMRG_00517	lmo1055	0.3055	0
LMRG_00518	lmo1056	-0.8955	0
LMRG_00519	lmo1057	-0.654	0
LMRG_00520	lmo1058	-0.4115	0
LMRG_00521	lmo1059	0.1755	0
LMRG_00522	lmo1060	-0.573	0
LMRG_00523	lmo1061	0.338	0
LMRG_00524	lmo1062	1.298	1
LMRG_00525	lmo1063	1.66	1
LMRG_00526	lmo1064	-0.6295	0
LMRG_00527	lmo1065	-0.3545	0
LMRG_00528	lmo1066	-1.1835	-1
LMRG_00529	lmo1067	-1.1075	-1
LMRG_00530	lmo1068	0.8435	0
LMRG_00531	lmo1069	0.7295	0
LMRG_00532	lmo1070	0.3865	0
LMRG_00533	lmo1071	-0.0735	0
LMRG_00534	lmo1072	-0.1435	0
LMRG_00535	lmo1073	1.073	1
LMRG_00536	lmo1074	-1.1385	-1
LMRG_00537	lmo1075	-0.915	0
LMRG_00538	lmo1076	-0.589	0
LMRG_00539	lmo1077	-0.5435	0
LMRG_00540	lmo1078	-1.31	-1
LMRG_00541	lmo1079	-0.722	0
LMRG_00542	lmo1080	-0.242	0
LMRG_00543	lmo1081	-0.5955	0
LMRG_00544	lmo1082	-0.583	0
LMRG_00545	lmo1083	-0.5405	0
LMRG_00546	lmo1084	-1.04	-1
LMRG_00547	lmo1085	0.5575	0
LMRG_00548	lmo1086	-0.46	0
LMRG_00549	lmo1087	-1.048	-1
LMRG_00550	lmo1088	-0.183	0
LMRG_00551	lmo1089	0.7095	0
LMRG_00552	lmo1090	-0.5155	0
LMRG_00553	lmo1091	-0.6425	0
LMRG_00554	lmo1092	-0.414	0
LMRG_00555	lmo1093	0.1765	0
LMRG_00556	lmo1094	0.9465	0
LMRG_00557	lmo1095	2.518	1
LMRG_00558	lmo1096	-0.446	0
LMRG_00327	lmo1100	2.47	1
LMRG_00991	lmo1101	4.3015	1
LMRG_00264	lmo1104	1.08	1
LMRG_02692	lmo1115	2.01	1
LMRG_00559	lmo1116	-0.4135	0
LMRG_00560	lmo1117	-0.6595	0
LMRG_02862	lmo1120	-0.027	0
LMRG_00563	lmo1121	1.14	1
LMRG_00564	lmo1122	-0.771	0
LMRG_00565	lmo1123	2.1385	1
LMRG_00566	lmo1124	-1.518	-1
LMRG_00567	lmo1125	0.728	0
LMRG_00568	lmo1126	-1.249	-1
LMRG_00569	lmo1127	-0.094	0
LMRG_00570	lmo1128	0.7585	0
LMRG_00571	lmo1129	0.267	0
LMRG_00572	lmo1130	1.595	1
LMRG_00573	lmo1131	0.5435	0
LMRG_00574	lmo1132	-0.373	0
LMRG_00575	lmo1133	NA	1
LMRG_00576	lmo1134	2.275	1
LMRG_00577	lmo1135	2.04	1
LMRG_00579	lmo1136	-0.416	0
LMRG_00580	lmo1137	2.0675	1
LMRG_00581	lmo1138	2.1435	1
LMRG_00582	lmo1139	0.401	0
LMRG_00583	lmo1140	1.1955	1
LMRG_00584	lmo1141	-0.1545	0
LMRG_00585	lmo1142	-0.218	0
LMRG_00586	lmo1143	0.337	0
LMRG_00587	lmo1144	-0.1825	0
LMRG_00588	lmo1145	-0.3045	0
LMRG_00589	lmo1146	-0.4385	0
LMRG_00590	lmo1147	-0.1945	0
LMRG_00591	lmo1148	2.8105	1
LMRG_00592	lmo1149	0.4625	0
LMRG_00593	lmo1150	1.513	1
LMRG_00594	lmo1151	0.9275	0
LMRG_00595	lmo1152	0.782	0
LMRG_00596	lmo1153	1.035	1
LMRG_00597	lmo1154	1.983	1
LMRG_00598	lmo1155	1.8705	1
LMRG_00599	lmo1156	1.541	1
LMRG_00600	lmo1157	1.7615	1
LMRG_00601	lmo1158	1.276	1
LMRG_00602	lmo1159	0.6955	0
LMRG_00603	lmo1160	0.9805	0
LMRG_00604	lmo1161	2.6835	1
LMRG_00605	lmo1162	1.287	1
LMRG_00606	lmo1163	2.722	1
LMRG_00607	lmo1164	0.7565	0
LMRG_00608	lmo1165	3.0825	1
LMRG_00609	lmo1166	1.607	1
LMRG_00610	lmo1167	1.2765	1
LMRG_00611	lmo1168	0.9145	0
LMRG_00612	lmo1169	-0.8595	0
LMRG_00613	lmo1170	-1.0955	-1
LMRG_00617	lmo1171	-0.7735	0
LMRG_00618	lmo1172	-0.1955	0
LMRG_00619	lmo1173	-0.293	0
LMRG_00620	lmo1174	1.9765	1
LMRG_00621	lmo1175	0.751	0
LMRG_00622	lmo1176	0.379	0
LMRG_00623	lmo1177	0.792	0
LMRG_00624	lmo1178	1.817	1
LMRG_00625	lmo1179	NA	1
LMRG_00626	lmo1180	-0.461	0
LMRG_00627	lmo1181	0.821	0
LMRG_00628	lmo1182	1.7105	1
LMRG_00629	lmo1183	1.653	1
LMRG_00630	lmo1184	0.363	0
LMRG_00631	lmo1185	0.236	0
LMRG_00632	lmo1186	0.0775	0
LMRG_00633	lmo1187	-0.871	0
LMRG_00634	lmo1188	-0.957	0
LMRG_00635	lmo1189	-0.459	0
LMRG_00636	lmo1190	-0.064	0
LMRG_00637	lmo1191	0.7615	0
LMRG_00638	lmo1192	1.0835	1
LMRG_00639	lmo1193	0.49	0
LMRG_00640	lmo1194	0.2105	0
LMRG_00641	lmo1195	1.1515	1
LMRG_00642	lmo1196	0.388	0
LMRG_00643	lmo1197	1.4545	1
LMRG_00644	lmo1198	0.8045	0
LMRG_00645	lmo1199	1.027	1
LMRG_00646	lmo1200	1.6425	1
LMRG_00647	lmo1201	1.151	1
LMRG_00648	lmo1202	2.0645	1
LMRG_00649	lmo1203	0.8745	0
LMRG_00650	lmo1204	1.129	1
LMRG_00651	lmo1205	1.1195	1
LMRG_00652	lmo1206	0.0025	0
LMRG_00653	lmo1207	0.99	0
LMRG_00654	lmo1208	3.004	1
LMRG_00655	lmo1209	0.6265	0
LMRG_00656	lmo1210	1.5025	1
LMRG_00657	lmo1211	-0.5685	0
LMRG_00658	lmo1212	1.232	1
LMRG_00659	lmo1213	1.2235	1
LMRG_00660	lmo1214	0.137	0
LMRG_00661	lmo1215	-0.337	0
LMRG_00662	lmo1216	-0.4255	0
LMRG_00663	lmo1217	-0.407	0
LMRG_00664	lmo1218	-1.032	-1
LMRG_00665	lmo1219	0.014	0
LMRG_00666	lmo1220	-0.0235	0
LMRG_00667	lmo1221	-0.374	0
LMRG_00668	lmo1222	-1.089	-1
LMRG_00669	lmo1223	0.185	0
LMRG_00670	lmo1224	-0.6105	0
LMRG_00671	lmo1225	0.067	0
LMRG_00672	lmo1226	-1.286	-1
LMRG_00673	lmo1227	0.0565	0
LMRG_00674	lmo1228	0.1305	0
LMRG_00675	lmo1229	-0.0275	0
LMRG_00676	lmo1230	0.4015	0
LMRG_00677	lmo1231	0.2365	0
LMRG_00678	lmo1232	0.321	0
LMRG_00679	lmo1233	0.124	0
LMRG_00680	lmo1234	2.81	1
LMRG_00681	lmo1235	-1.5315	-1
LMRG_00682	lmo1236	-0.3355	0
LMRG_00683	lmo1237	0.385	0
LMRG_00684	lmo1238	0.397	0
LMRG_00685	lmo1239	-0.7515	0
LMRG_00686	lmo1240	-0.3175	0
LMRG_00687	lmo1241	1.062	1
LMRG_00688	lmo1242	-0.781	0
LMRG_00689	lmo1243	0.4925	0
LMRG_00690	lmo1244	0.5395	0
LMRG_00691	lmo1245	1.0965	1
LMRG_00692	lmo1246	-0.089	0
LMRG_00693	lmo1247	0.452	0
LMRG_00694	lmo1248	1.235	1
LMRG_00695	lmo1249	-0.5635	0
LMRG_00696	lmo1250	-0.733	0
LMRG_00697	lmo1251	-0.378	0
LMRG_00699	lmo1252	0.841	0
LMRG_00702	lmo1253	-0.368	0
LMRG_00703	lmo1254	-0.245	0
LMRG_00704	lmo1255	-0.617	0
LMRG_00705	lmo1256	0.57	0
LMRG_00706	lmo1257	-1.7295	-1
LMRG_00707	lmo1258	0.498	0
LMRG_00708	lmo1259	-0.2795	0
LMRG_00709	lmo1260	-0.314	0
LMRG_00710	lmo1261	-0.4685	0
LMRG_00711	lmo1262	0.127	0
LMRG_00712	lmo1263	3.0425	1
LMRG_00713	lmo1264	1.999	1
LMRG_00714	lmo1265	1.792	1
LMRG_00715	lmo1266	-0.2215	0
LMRG_00716	lmo1267	0.1905	0
LMRG_00718	lmo1268	-0.1235	0
LMRG_00719	lmo1269	1.035	1
LMRG_00720	lmo1270	1.496	1
LMRG_00721	lmo1271	-0.4565	0
LMRG_00722	lmo1272	-0.721	0
LMRG_00723	lmo1273	-0.357	0
LMRG_00724	lmo1274	0.861	0
LMRG_00725	lmo1275	1.4	1
LMRG_00726	lmo1276	-0.8445	0
LMRG_00727	lmo1277	0.6105	0
LMRG_00728	lmo1278	-0.3185	0
LMRG_00729	lmo1279	0.1175	0
LMRG_00730	lmo1280	-0.0925	0
LMRG_00731	lmo1281	1.346	1
LMRG_00732	lmo1282	0.1065	0
LMRG_00733	lmo1283	-0.8965	0
LMRG_00734	lmo1284	-1.2545	-1
LMRG_00735	lmo1285	0.461	0
LMRG_00736	lmo1286	0.527	0
LMRG_00737	lmo1287	-0.659	0
LMRG_00738	lmo1288	1.472	1
LMRG_00739	lmo1289	2.075	1
LMRG_00740	lmo1290	2.5065	1
LMRG_00741	lmo1291	-0.7395	0
LMRG_00742	lmo1292	-0.3515	0
LMRG_00743	lmo1293	1.734	1
LMRG_00744	lmo1294	-1.0325	-1
LMRG_00745	lmo1295	-0.033	0
LMRG_00746	lmo1296	-0.783	0
LMRG_02856	lmo1297	-1.302	-1
LMRG_00748	lmo1298	0.155	0
LMRG_00749	lmo1299	-0.6525	0
LMRG_00750	lmo1300	0.2505	0
LMRG_00751	lmo1301	-0.7425	0
LMRG_00752	lmo1302	-0.3735	0
LMRG_00753	lmo1303	1.536	1
LMRG_00754	lmo1304	0.5965	0
LMRG_00755	lmo1305	-0.7575	0
LMRG_00757	lmo1307	2.55	1
LMRG_00758	lmo1308	-1.0125	-1
LMRG_00759	lmo1309	-0.9815	0
LMRG_00760	lmo1310	-1.1815	-1
LMRG_00761	lmo1311	-1.006	-1
LMRG_00762	lmo1312	0.7435	0
LMRG_00763	lmo1313	0.032	0
LMRG_00764	lmo1314	0.3555	0
LMRG_00765	lmo1315	0.699	0
LMRG_00766	lmo1316	0.5215	0
LMRG_00767	lmo1317	0.621	0
LMRG_00768	lmo1318	0.117	0
LMRG_00769	lmo1319	-0.392	0
LMRG_00770	lmo1320	-0.506	0
LMRG_00771	lmo1321	-0.2825	0
LMRG_00772	lmo1322	0.8315	0
LMRG_00773	lmo1323	0.019	0
LMRG_00774	lmo1324	0.9185	0
LMRG_00775	lmo1325	4.1125	1
LMRG_00776	lmo1326	1.063	1
LMRG_00777	lmo1327	-0.3615	0
LMRG_00778	lmo1328	1.151	1
LMRG_00779	lmo1329	0.21	0
LMRG_00780	lmo1330	0.1715	0
LMRG_00781	lmo1331	-1.13	-1
LMRG_00782	lmo1332	-0.2575	0
LMRG_00783	lmo1333	-1.0335	-1
LMRG_00784	lmo1334	0.2005	0
LMRG_00785	lmo1335	-0.1775	0
LMRG_00786	lmo1336	-0.778	0
LMRG_00787	lmo1337	-0.3065	0
LMRG_00788	lmo1338	2.1365	1
LMRG_00789	lmo1339	-0.561	0
LMRG_00790	lmo1340	0.061	0
LMRG_00791	lmo1341	1.4735	1
LMRG_00792	lmo1342	1.85	1
LMRG_00793	lmo1343	1.4725	1
LMRG_00794	lmo1344	1.9515	1
LMRG_00795	lmo1345	1.945	1
LMRG_00796	lmo1346	2.0365	1
LMRG_00797	lmo1347	1.9075	1
LMRG_00798	lmo1348	1.925	1
LMRG_00799	lmo1349	2.0145	1
LMRG_00800	lmo1350	1.3935	1
LMRG_00801	lmo1351	-0.611	0
LMRG_00802	lmo1352	-0.7585	0
LMRG_00803	lmo1353	-0.1165	0
LMRG_00804	lmo1354	0.207	0
LMRG_00805	lmo1355	0.446	0
LMRG_00806	lmo1356	1.061	1
LMRG_00807	lmo1357	-0.47	0
LMRG_00808	lmo1358	-0.1785	0
LMRG_00809	lmo1359	1.1255	1
LMRG_00810	lmo1360	-0.3055	0
LMRG_00811	lmo1361	-0.2325	0
LMRG_00812	lmo1362	-0.39	0
LMRG_00813	lmo1363	-0.001	0
LMRG_00814	lmo1364	0.375	0
LMRG_00815	lmo1365	-0.7855	0
LMRG_00816	lmo1366	-1.3275	-1
LMRG_00817	lmo1367	0.0405	0
LMRG_00818	lmo1368	0.3465	0
LMRG_00819	lmo1369	-0.793	0
LMRG_00820	lmo1370	0.003	0
LMRG_00821	lmo1371	-0.0995	0
LMRG_00822	lmo1372	0.033	0
LMRG_00823	lmo1373	-0.4015	0
LMRG_00824	lmo1374	-0.358	0
LMRG_00826	lmo1375	0.0575	0
LMRG_00828	lmo1376	-0.2265	0
LMRG_00829	lmo1377	0.053	0
LMRG_00830	lmo1378	-1.2185	-1
LMRG_00831	lmo1379	-0.1335	0
LMRG_00832	lmo1380	-0.0915	0
LMRG_00833	lmo1381	-0.159	0
LMRG_00834	lmo1382	-0.3315	0
LMRG_00835	lmo1383	0.0555	0
LMRG_00836	lmo1384	0.291	0
LMRG_00837	lmo1385	-0.047	0
LMRG_00838	lmo1386	-0.5785	0
LMRG_00839	lmo1387	-0.253	0
LMRG_00840	lmo1388	-0.31	0
LMRG_00841	lmo1389	-0.3245	0
LMRG_00842	lmo1390	-0.1925	0
LMRG_00843	lmo1391	-1.18	-1
LMRG_00844	lmo1392	-0.4405	0
LMRG_00845	lmo1393	1.1455	1
LMRG_00846	lmo1394	1.065	1
LMRG_00847	lmo1395	0.9545	0
LMRG_00848	lmo1396	-0.8535	0
LMRG_00849	lmo1397	-0.683	0
LMRG_00850	lmo1398	0.5585	0
LMRG_00851	lmo1399	-0.4185	0
LMRG_00852	lmo1400	-0.8905	0
LMRG_00853	lmo1401	-1.0775	-1
LMRG_00854	lmo1402	0.181	0
LMRG_00855	lmo1403	-0.406	0
LMRG_00856	lmo1404	0.057	0
LMRG_00857	lmo1405	-1.2125	-1
LMRG_00858	lmo1406	-1.891	-1
LMRG_00859	lmo1407	-1.8895	-1
LMRG_00860	lmo1408	-0.7645	0
LMRG_00861	lmo1409	0.351	0
LMRG_00862	lmo1410	-0.355	0
LMRG_00863	lmo1411	-0.158	0
LMRG_00864	lmo1412	0.126	0
LMRG_00865	lmo1413	-0.874	0
LMRG_00866	lmo1414	0.0335	0
LMRG_00867	lmo1415	0.609	0
LMRG_00868	lmo1416	0.0645	0
LMRG_00869	lmo1417	-0.0675	0
LMRG_00870	lmo1418	0.0845	0
LMRG_00871	lmo1419	0.1415	0
LMRG_00872	lmo1420	-0.5155	0
LMRG_00873	lmo1421	0.655	0
LMRG_00874	lmo1422	0.156	0
LMRG_00875	lmo1423	0.3625	0
LMRG_00876	lmo1424	0.1875	0
LMRG_00877	lmo1425	-0.0115	0
LMRG_00878	lmo1426	-0.309	0
LMRG_00879	lmo1427	0.2475	0
LMRG_00880	lmo1428	0.514	0
LMRG_00881	lmo1429	-1.0005	-1
LMRG_00882	lmo1430	0.55	0
LMRG_00883	lmo1431	-0.206	0
LMRG_00884	lmo1432	0.637	0
LMRG_00885	lmo1433	0.5635	0
LMRG_00886	lmo1434	-0.73	0
LMRG_00887	lmo1435	-0.601	0
LMRG_00888	lmo1436	-0.6855	0
LMRG_00889	lmo1437	0.2145	0
LMRG_00890	lmo1438	-0.1505	0
LMRG_00891	lmo1439	0.575	0
LMRG_00892	lmo1440	-0.3955	0
LMRG_00893	lmo1441	0.7855	0
LMRG_00894	lmo1442	-0.62	0
LMRG_00895	lmo1443	-1.2125	-1
LMRG_00896	lmo1444	1.2295	1
LMRG_00897	lmo1445	-0.199	0
LMRG_00898	lmo1446	0.381	0
LMRG_00899	lmo1447	-0.2665	0
LMRG_00900	lmo1448	-1.24	-1
LMRG_00901	lmo1449	-1.321	-1
LMRG_00902	lmo1450	-0.074	0
LMRG_00903	lmo1451	-0.8495	0
LMRG_00904	lmo1452	-1.6495	-1
LMRG_00905	lmo1453	-0.8475	0
LMRG_00906	lmo1454	1.0475	1
LMRG_00907	lmo1455	-0.112	0
LMRG_00908	lmo1456	-0.484	0
LMRG_00909	lmo1457	-1.2455	-1
LMRG_00910	lmo1458	1.923	1
LMRG_00911	lmo1459	0.9375	0
LMRG_00912	lmo1460	0.041	0
LMRG_00913	lmo1461	0.8185	0
LMRG_00914	lmo1462	0.212	0
LMRG_00915	lmo1463	1.1275	1
LMRG_00916	lmo1464	0.1015	0
LMRG_00917	lmo1465	-2.706	-1
LMRG_00918	lmo1466	-0.027	0
LMRG_00919	lmo1467	-0.281	0
LMRG_00921	lmo1468	-0.4475	0
LMRG_00922	lmo1469	-0.1055	0
LMRG_00923	lmo1470	0.507	0
LMRG_00924	lmo1471	1.417	1
LMRG_00925	lmo1472	2.1905	1
LMRG_00926	lmo1473	1.8485	1
LMRG_00927	lmo1474	1.959	1
LMRG_00928	lmo1475	2.536	1
LMRG_00929	lmo1476	-0.6035	0
LMRG_00930	lmo1477	-0.1	0
LMRG_00931	lmo1478	1.5605	1
LMRG_00932	lmo1479	-0.0695	0
LMRG_00933	lmo1480	0.01	0
LMRG_00934	lmo1481	0.135	0
LMRG_00935	lmo1482	1.841	1
LMRG_00936	lmo1483	1.313	1
LMRG_00937	lmo1484	1.664	1
LMRG_00938	lmo1485	-0.9175	0
LMRG_00939	lmo1486	-0.287	0
LMRG_00940	lmo1487	-1.191	-1
LMRG_00941	lmo1488	-0.2105	0
LMRG_00942	lmo1489	0.5835	0
LMRG_00943	lmo1490	-0.055	0
LMRG_00944	lmo1491	0.572	0
LMRG_00945	lmo1492	0.6375	0
LMRG_00946	lmo1493	-0.8185	0
LMRG_01476	lmo1494	-1.125	-1
LMRG_01475	lmo1495	-0.2605	0
LMRG_01474	lmo1496	0.2375	0
LMRG_01473	lmo1497	2.0885	1
LMRG_01472	lmo1498	0.549	0
LMRG_01471	lmo1499	-0.439	0
LMRG_01470	lmo1500	-0.282	0
LMRG_01469	lmo1501	-0.633	0
LMRG_01468	lmo1502	-0.2365	0
LMRG_01467	lmo1503	-0.6515	0
LMRG_01466	lmo1504	-1.1685	-1
LMRG_01465	lmo1505	0.275	0
LMRG_01464	lmo1506	1.171	1
LMRG_01463	lmo1507	0.152	0
LMRG_01462	lmo1508	-0.2855	0
LMRG_01461	lmo1509	-0.7445	0
LMRG_01460	lmo1510	-0.4855	0
LMRG_01459	lmo1511	-0.2245	0
LMRG_01458	lmo1512	0.829	0
LMRG_01457	lmo1513	-0.387	0
LMRG_01456	lmo1514	0.505	0
LMRG_01455	lmo1515	-0.6155	0
LMRG_01454	lmo1516	1.2825	1
LMRG_01453	lmo1517	3.6185	1
LMRG_01452	lmo1518	1.9525	1
LMRG_01451	lmo1519	-1.189	-1
LMRG_01450	lmo1520	-0.605	0
LMRG_01449	lmo1521	-0.2875	0
LMRG_01448	lmo1522	-1.1555	-1
LMRG_01447	lmo1523	-0.1295	0
LMRG_01446	lmo1524	-0.926	0
LMRG_01445	lmo1525	-0.642	0
LMRG_01444	lmo1526	1.225	1
LMRG_01443	lmo1527	-0.7255	0
LMRG_01442	lmo1528	0.1255	0
LMRG_01441	lmo1529	-0.3305	0
LMRG_01440	lmo1530	-0.401	0
LMRG_01439	lmo1531	-0.355	0
LMRG_01438	lmo1532	0.8005	0
LMRG_01437	lmo1533	-0.487	0
LMRG_01436	lmo1534	-0.6905	0
LMRG_01435	lmo1535	-0.9075	0
LMRG_01434	lmo1536	-0.7815	0
LMRG_01433	lmo1537	0.801	0
LMRG_01432	lmo1538	1.176	1
LMRG_01431	lmo1539	2.5125	1
LMRG_01430	lmo1540	0.2235	0
LMRG_01429	lmo1541	0.3175	0
LMRG_01428	lmo1542	-0.406	0
LMRG_01427	lmo1543	-0.801	0
LMRG_01426	lmo1544	0.0595	0
LMRG_01425	lmo1545	-0.7485	0
LMRG_01424	lmo1546	-0.916	0
LMRG_01423	lmo1547	-0.737	0
LMRG_01422	lmo1548	-0.9825	0
LMRG_01420	lmo1549	0.472	0
LMRG_01419	lmo1550	0.838	0
LMRG_01417	lmo1551	-1.0655	-1
LMRG_01416	lmo1552	-0.939	0
LMRG_01415	lmo1553	-1.546	-1
LMRG_01414	lmo1554	-0.3745	0
LMRG_01413	lmo1555	-0.4395	0
LMRG_01412	lmo1556	-0.7175	0
LMRG_02940	lmo1557	0.475	0
LMRG_01409	lmo1558	0.315	0
LMRG_01408	lmo1559	-0.995	0
LMRG_01407	lmo1560	-0.555	0
LMRG_01406	lmo1561	-0.046	0
LMRG_01405	lmo1562	0.863	0
LMRG_01404	lmo1563	0.79	0
LMRG_01403	lmo1564	1.0455	1
LMRG_01402	lmo1565	0.063	0
LMRG_01401	lmo1566	0.4635	0
LMRG_01400	lmo1567	0.684	0
LMRG_01399	lmo1568	0.8635	0
LMRG_01398	lmo1569	0.2595	0
LMRG_01397	lmo1570	-0.6025	0
LMRG_01396	lmo1571	0.2525	0
LMRG_01395	lmo1572	-0.355	0
LMRG_01394	lmo1573	0.202	0
LMRG_02943	lmo1574	0.0085	0
LMRG_01392	lmo1575	-0.0135	0
LMRG_01391	lmo1576	1.3595	1
LMRG_01390	lmo1577	0.245	0
LMRG_01389	lmo1578	-0.9595	0
LMRG_01388	lmo1579	-1.271	-1
LMRG_01387	lmo1580	-0.9445	0
LMRG_01386	lmo1581	-1.165	-1
LMRG_01385	lmo1582	-0.3365	0
LMRG_01384	lmo1583	-0.237	0
LMRG_01383	lmo1584	-0.712	0
LMRG_01382	lmo1585	1.9435	1
LMRG_01381	lmo1586	-1.9575	-1
LMRG_01380	lmo1587	0.9785	0
LMRG_01379	lmo1588	1.6775	1
LMRG_01378	lmo1589	2.5815	1
LMRG_01377	lmo1590	3.8105	1
LMRG_01376	lmo1591	1.2775	1
LMRG_01375	lmo1592	-1.578	-1
LMRG_01374	lmo1593	-0.5025	0
LMRG_01373	lmo1594	-1.3395	-1
LMRG_01372	lmo1595	-0.581	0
LMRG_01371	lmo1596	-0.061	0
LMRG_01370	lmo1597	0.3295	0
LMRG_01369	lmo1598	-1.001	-1
LMRG_01368	lmo1599	0.11	0
LMRG_01367	lmo1600	-1.0305	-1
LMRG_01366	lmo1601	0.672	0
LMRG_01365	lmo1602	0.002	0
LMRG_01364	lmo1603	-2.2675	-1
LMRG_01363	lmo1604	-0.227	0
LMRG_01361	lmo1605	0.408	0
LMRG_01360	lmo1606	-1.039	-1
LMRG_01359	lmo1607	-0.243	0
LMRG_01358	lmo1608	-0.102	0
LMRG_01357	lmo1609	-0.2	0
LMRG_01356	lmo1610	0.1065	0
LMRG_01355	lmo1611	-0.3905	0
LMRG_01354	lmo1612	-0.5725	0
LMRG_01353	lmo1613	0.132	0
LMRG_01352	lmo1614	-0.536	0
LMRG_01351	lmo1615	-0.88	0
LMRG_01350	lmo1616	0.488	0
LMRG_01349	lmo1617	-0.4015	0
LMRG_01348	lmo1618	0.293	0
LMRG_01347	lmo1619	-0.8265	0
LMRG_01346	lmo1620	-1.6675	-1
LMRG_01345	lmo1621	-0.7775	0
LMRG_01344	lmo1622	-0.7485	0
LMRG_01343	lmo1623	0.4125	0
LMRG_01342	lmo1624	-0.357	0
LMRG_01341	lmo1625	-1.2165	-1
LMRG_01340	lmo1626	0.4755	0
LMRG_01339	lmo1627	0.4405	0
LMRG_01338	lmo1628	0.4925	0
LMRG_01337	lmo1629	1.0675	1
LMRG_01336	lmo1630	0.9645	0
LMRG_01335	lmo1631	0.9125	0
LMRG_01334	lmo1632	0.5265	0
LMRG_01333	lmo1633	0.1585	0
LMRG_01332	lmo1634	-1.401	-1
LMRG_01331	lmo1635	0.108	0
LMRG_01330	lmo1636	1.165	1
LMRG_01329	lmo1637	0.734	0
LMRG_01328	lmo1638	-1.1305	-1
LMRG_01327	lmo1639	-0.896	0
LMRG_01326	lmo1640	1.2695	1
LMRG_01325	lmo1641	0.606	0
LMRG_01324	lmo1642	-0.2035	0
LMRG_01323	lmo1643	-0.3865	0
LMRG_01322	lmo1644	0.416	0
LMRG_01321	lmo1645	0.519	0
LMRG_01320	lmo1646	-0.1895	0
LMRG_01319	lmo1647	-0.2525	0
LMRG_01318	lmo1649	0.616	0
LMRG_01317	lmo1650	1.3285	1
LMRG_01316	lmo1651	2.734	1
LMRG_01315	lmo1652	2.7545	1
LMRG_01314	lmo1653	0.534	0
LMRG_01313	lmo1654	1.8795	1
LMRG_01312	lmo1655	0.3345	0
LMRG_01311	lmo1656	1.0935	1
LMRG_01310	lmo1657	0.5125	0
LMRG_01309	lmo1658	0.0345	0
LMRG_01307	lmo1660	-0.406	0
LMRG_01306	lmo1661	1.64	1
LMRG_01305	lmo1662	1.62	1
LMRG_01304	lmo1663	-0.069	0
LMRG_01303	lmo1664	-0.953	0
LMRG_01302	lmo1665	-0.184	0
LMRG_01301	lmo1666	0.796	0
LMRG_01300	lmo1667	0.7275	0
LMRG_01299	lmo1668	0.669	0
LMRG_01298	lmo1669	0.835	0
LMRG_01297	lmo1670	0.5375	0
LMRG_01296	lmo1671	2.0915	1
LMRG_01295	lmo1672	1.707	1
LMRG_01294	lmo1673	-0.03	0
LMRG_01293	lmo1674	0.2525	0
LMRG_01292	lmo1675	0.7285	0
LMRG_01291	lmo1676	1.0425	1
LMRG_01290	lmo1677	0.1845	0
LMRG_01289	lmo1678	1.156	1
LMRG_01288	lmo1679	1.224	1
LMRG_01287	lmo1680	1.152	1
LMRG_01286	lmo1681	-0.278	0
LMRG_01285	lmo1682	-0.126	0
LMRG_02757	lmo1683	-0.507	0
LMRG_02758	lmo1684	0.622	0
LMRG_02759	lmo1685	1.2945	1
LMRG_02760	lmo1686	-1.4955	-1
LMRG_02761	lmo1687	-0.141	0
LMRG_02762	lmo1688	-0.105	0
LMRG_02763	lmo1689	0.216	0
LMRG_02764	lmo1690	1.7045	1
LMRG_02765	lmo1691	-0.4365	0
LMRG_02766	lmo1692	-0.719	0
LMRG_02767	lmo1693	0.181	0
LMRG_02768	lmo1694	1.0355	1
LMRG_02769	lmo1695	-0.87	0
LMRG_02770	lmo1696	0.6835	0
LMRG_02771	lmo1697	-0.5105	0
LMRG_02772	lmo1698	0.737	0
LMRG_02773	lmo1699	-0.201	0
LMRG_02774	lmo1700	-1.1365	-1
LMRG_02775	lmo1701	0.6515	0
LMRG_02776	lmo1702	0.0495	0
LMRG_02777	lmo1703	-0.9245	0
LMRG_02778	lmo1704	0.35	0
LMRG_02779	lmo1705	0.3195	0
LMRG_02958	lmo1706	-0.156	0
LMRG_02563	lmo1707	0.3855	0
LMRG_02562	lmo1708	1.1645	1
LMRG_02561	lmo1709	-0.5625	0
LMRG_02559	lmo1710	-1.038	-1
LMRG_02558	lmo1711	-0.035	0
LMRG_02959	lmo1712	-0.634	0
LMRG_02556	lmo1713	-0.5635	0
LMRG_02555	lmo1715	NA	1
LMRG_02554	lmo1716	1.9435	1
LMRG_02553	lmo1718	3.0705	1
LMRG_02552	lmo1719	-0.0575	0
LMRG_02551	lmo1720	0.1405	0
LMRG_02550	lmo1721	2.5125	1
LMRG_02549	lmo1722	-0.2025	0
LMRG_02548	lmo1723	1.088	1
LMRG_02547	lmo1724	2.0185	1
LMRG_02546	lmo1725	2.557	1
LMRG_02545	lmo1726	-0.436	0
LMRG_02544	lmo1727	1.5845	1
LMRG_02543	lmo1728	2.579	1
LMRG_02542	lmo1729	2.2795	1
LMRG_02541	lmo1730	2.7455	1
LMRG_02540	lmo1731	2.4835	1
LMRG_02539	lmo1732	1.447	1
LMRG_02538	lmo1733	1.354	1
LMRG_02537	lmo1734	2.1	1
LMRG_02536	lmo1735	0.9	0
LMRG_02535	lmo1736	-0.9915	0
LMRG_02534	lmo1737	-0.2615	0
LMRG_02533	lmo1738	0.567	0
LMRG_02532	lmo1739	1.8265	1
LMRG_02531	lmo1740	0.773	0
LMRG_02530	lmo1741	-0.552	0
LMRG_02529	lmo1742	0.308	0
LMRG_02528	lmo1743	0.4605	0
LMRG_02527	lmo1744	0.3345	0
LMRG_02526	lmo1745	-0.0575	0
LMRG_02525	lmo1746	0.833	0
LMRG_02524	lmo1747	-0.126	0
LMRG_02523	lmo1748	-0.522	0
LMRG_02522	lmo1749	-0.2125	0
LMRG_02521	lmo1750	-0.8765	0
LMRG_02965	lmo1751	-0.737	0
LMRG_02519	lmo1752	0.986	0
LMRG_02518	lmo1753	-0.434	0
LMRG_02517	lmo1754	-0.111	0
LMRG_02516	lmo1755	-0.2	0
LMRG_02515	lmo1756	0.284	0
LMRG_02514	lmo1757	0.298	0
LMRG_02513	lmo1758	0.6135	0
LMRG_02512	lmo1759	0.0215	0
LMRG_02511	lmo1760	0.3025	0
LMRG_02510	lmo1761	-0.7145	0
LMRG_02509	lmo1762	-0.768	0
LMRG_02508	lmo1763	-0.7355	0
LMRG_02507	lmo1764	0.495	0
LMRG_02506	lmo1765	1.571	1
LMRG_02505	lmo1766	2.257	1
LMRG_02504	lmo1767	1.954	1
LMRG_02503	lmo1768	1.482	1
LMRG_02502	lmo1769	2.7115	1
LMRG_02501	lmo1770	0.9295	0
LMRG_02500	lmo1771	1.675	1
LMRG_02499	lmo1772	0.727	0
LMRG_02498	lmo1773	0.5385	0
LMRG_02497	lmo1774	0.365	0
LMRG_02496	lmo1775	0.801	0
LMRG_02495	lmo1776	-0.3075	0
LMRG_02835	lmo1777	0.8245	0
LMRG_02834	lmo1778	0.4585	0
LMRG_02833	lmo1779	0.537	0
LMRG_02832	lmo1780	-1.477	-1
LMRG_02831	lmo1781	1.6725	1
LMRG_02830	lmo1782	-0.2225	0
LMRG_02829	lmo1783	-0.365	0
LMRG_02828	lmo1784	-0.918	0
LMRG_02827	lmo1785	-0.517	0
LMRG_02825	lmo1786	4.323	1
LMRG_02811	lmo1787	-0.8255	0
LMRG_02812	lmo1788	0.88	0
LMRG_02813	lmo1789	1.832	1
LMRG_02814	lmo1790	0.449	0
LMRG_02815	lmo1791	-0.6325	0
LMRG_02816	lmo1792	-0.6325	0
LMRG_02817	lmo1793	-0.7885	0
LMRG_02818	lmo1794	0.388	0
LMRG_02819	lmo1795	0.7855	0
LMRG_02820	lmo1796	0.285	0
LMRG_02821	lmo1797	0.2365	0
LMRG_02822	lmo1798	0.7335	0
LMRG_02823	lmo1799	-0.2025	0
LMRG_00947	lmo1800	1.59	1
LMRG_00948	lmo1801	-0.0645	0
LMRG_00949	lmo1802	-0.1475	0
LMRG_00950	lmo1803	-0.687	0
LMRG_00951	lmo1804	-1.011	-1
LMRG_00952	lmo1805	-0.316	0
LMRG_00953	lmo1806	-0.038	0
LMRG_00954	lmo1807	-0.49	0
LMRG_00955	lmo1808	-0.88	0
LMRG_00956	lmo1809	2.086	1
LMRG_00957	lmo1810	-0.3945	0
LMRG_00958	lmo1811	1.0445	1
LMRG_00959	lmo1812	-0.1675	0
LMRG_00960	lmo1813	-1.0085	-1
LMRG_00961	lmo1814	-0.4925	0
LMRG_00962	lmo1815	0.072	0
LMRG_00963	lmo1816	0.561	0
LMRG_00964	lmo1817	-0.9635	0
LMRG_00965	lmo1818	-1.106	-1
LMRG_00966	lmo1819	-0.9635	0
LMRG_00967	lmo1820	0.3125	0
LMRG_00968	lmo1821	0.928	0
LMRG_00969	lmo1822	0.4825	0
LMRG_00970	lmo1823	0.698	0
LMRG_00971	lmo1824	-0.465	0
LMRG_00972	lmo1825	-0.112	0
LMRG_00973	lmo1826	-0.5085	0
LMRG_00974	lmo1827	-0.8015	0
LMRG_00975	lmo1828	0.335	0
LMRG_00976	lmo1829	-0.699	0
LMRG_00977	lmo1830	0.453	0
LMRG_00978	lmo1831	0.265	0
LMRG_00979	lmo1832	0.777	0
LMRG_00980	lmo1833	0.7525	0
LMRG_00981	lmo1834	1.2815	1
LMRG_00982	lmo1835	1.129	1
LMRG_00983	lmo1836	1.393	1
LMRG_00984	lmo1837	4.185	1
LMRG_00985	lmo1838	1.9665	1
LMRG_00986	lmo1839	2.619	1
LMRG_00987	lmo1840	-0.7015	0
LMRG_00988	lmo1841	1.345	1
LMRG_00989	lmo1842	-0.2615	0
LMRG_00990	lmo1843	-1.131	-1
LMRG_00991	lmo1844	-0.0415	0
LMRG_00992	lmo1845	-0.443	0
LMRG_00993	lmo1846	-0.8555	0
LMRG_00994	lmo1847	0.316	0
LMRG_00995	lmo1848	1.5085	1
LMRG_00996	lmo1849	1.0545	1
LMRG_00997	lmo1850	-1.1015	-1
LMRG_00998	lmo1851	-0.628	0
LMRG_00999	lmo1852	0.0485	0
LMRG_01000	lmo1853	-0.4305	0
LMRG_01001	lmo1854	1.3655	1
LMRG_01002	lmo1855	0.552	0
LMRG_01003	lmo1856	-0.2385	0
LMRG_01004	lmo1857	0.4525	0
LMRG_01005	lmo1858	0.1175	0
LMRG_01007	lmo1860	0.5085	0
LMRG_01008	lmo1861	0.928	0
LMRG_01009	lmo1862	0.5375	0
LMRG_01010	lmo1863	1.0395	1
LMRG_01011	lmo1864	0.385	0
LMRG_01012	lmo1865	1.0805	1
LMRG_01013	lmo1866	0.7165	0
LMRG_01014	lmo1867	0.725	0
LMRG_01015	lmo1868	0.3945	0
LMRG_01016	lmo1869	0.468	0
LMRG_01017	lmo1870	2.0485	1
LMRG_01018	lmo1871	-0.9585	0
LMRG_01019	lmo1872	-0.158	0
LMRG_01020	lmo1873	-0.9565	0
LMRG_01021	lmo1874	1.1465	1
LMRG_01022	lmo1875	-0.3385	0
LMRG_01023	lmo1877	0.159	0
LMRG_01024	lmo1878	0.4965	0
LMRG_01026	lmo1879	3.396	1
LMRG_01027	lmo1880	0.4415	0
LMRG_01028	lmo1881	-0.635	0
LMRG_01029	lmo1882	0.46	0
LMRG_01030	lmo1883	1.8215	1
LMRG_01031	lmo1884	-0.3565	0
LMRG_01032	lmo1885	-0.7235	0
LMRG_01033	lmo1886	0.2355	0
LMRG_01034	lmo1887	0.336	0
LMRG_01035	lmo1888	-0.3895	0
LMRG_01036	lmo1889	-0.2905	0
LMRG_01037	lmo1890	0.827	0
LMRG_01038	lmo1891	0.6205	0
LMRG_01039	lmo1892	-1.1065	-1
LMRG_01040	lmo1893	-0.9715	0
LMRG_01041	lmo1894	-0.9125	0
LMRG_01042	lmo1895	-0.0575	0
LMRG_01043	lmo1896	-1.748	-1
LMRG_01044	lmo1897	-0.752	0
LMRG_01045	lmo1898	0.3045	0
LMRG_01046	lmo1899	-0.1195	0
LMRG_01047	lmo1900	-0.2615	0
LMRG_01048	lmo1901	-0.75	0
LMRG_01049	lmo1902	-0.7005	0
LMRG_01050	lmo1903	1.091	1
LMRG_01051	lmo1904	-0.1195	0
LMRG_01052	lmo1905	-0.4785	0
LMRG_01053	lmo1906	-0.2585	0
LMRG_01054	lmo1907	-0.2245	0
LMRG_01055	lmo1908	-0.2735	0
LMRG_01056	lmo1909	-0.655	0
LMRG_01057	lmo1910	0.4505	0
LMRG_01058	lmo1911	-1.135	-1
LMRG_01059	lmo1912	-0.2645	0
LMRG_01060	lmo1913	2.0185	1
LMRG_01061	lmo1914	-0.874	0
LMRG_01062	lmo1915	-0.261	0
LMRG_01063	lmo1916	-0.9265	0
LMRG_01064	lmo1917	1.1375	1
LMRG_01065	lmo1918	0.9585	0
LMRG_01066	lmo1919	0.1675	0
LMRG_01067	lmo1920	-0.819	0
LMRG_01068	lmo1921	0.1665	0
LMRG_01069	lmo1922	1.145	1
LMRG_01070	lmo1923	0.217	0
LMRG_01071	lmo1924	-0.086	0
LMRG_01072	lmo1925	1.6865	1
LMRG_01073	lmo1926	1.3925	1
LMRG_01074	lmo1927	0.4245	0
LMRG_01075	lmo1928	0.154	0
LMRG_01076	lmo1929	-0.5135	0
LMRG_01077	lmo1930	0.2085	0
LMRG_01078	lmo1931	-0.4775	0
LMRG_01079	lmo1932	0.2055	0
LMRG_01080	lmo1933	0.9225	0
LMRG_01081	lmo1934	-0.237	0
LMRG_01082	lmo1935	-0.4325	0
LMRG_01083	lmo1936	-1.0395	-1
LMRG_01084	lmo1937	-0.419	0
LMRG_01085	lmo1938	-0.2855	0
LMRG_01086	lmo1939	-0.7835	0
LMRG_01087	lmo1940	0.002	0
LMRG_01088	lmo1941	-0.0195	0
LMRG_01089	lmo1942	-0.387	0
LMRG_01090	lmo1943	-0.3055	0
LMRG_01091	lmo1944	-1.219	-1
LMRG_01092	lmo1945	-0.8965	0
LMRG_01093	lmo1946	-1.84	-1
LMRG_01094	lmo1947	-1.1455	-1
LMRG_01095	lmo1948	-0.1185	0
LMRG_01096	lmo1949	-0.621	0
LMRG_01097	lmo1950	-0.847	0
LMRG_01098	lmo1951	-0.7325	0
LMRG_01099	lmo1952	-0.0915	0
LMRG_01100	lmo1953	-0.8105	0
LMRG_01101	lmo1954	2.4015	1
LMRG_01102	lmo1955	-0.3895	0
LMRG_01103	lmo1956	0.533	0
LMRG_01104	lmo1957	0.5495	0
LMRG_01105	lmo1958	1.039	1
LMRG_01106	lmo1959	1.1885	1
LMRG_01107	lmo1960	-0.3945	0
LMRG_01108	lmo1961	0.3495	0
LMRG_01109	lmo1962	3.2635	1
LMRG_01110	lmo1963	1.44	1
LMRG_01111	lmo1964	1.9475	1
LMRG_01112	lmo1965	0.221	0
LMRG_01113	lmo1966	1.8665	1
LMRG_01114	lmo1967	1.0985	1
LMRG_01115	lmo1968	3.3625	1
LMRG_01116	lmo1969	2.511	1
LMRG_01117	lmo1970	3.625	1
LMRG_01118	lmo1971	3.203	1
LMRG_01119	lmo1972	3.1555	1
LMRG_01120	lmo1973	1.832	1
LMRG_01121	lmo1974	1.4115	1
LMRG_01122	lmo1975	0.622	0
LMRG_01123	lmo1976	0.775	0
LMRG_01124	lmo1977	1.5495	1
LMRG_02925	lmo1978	-0.8105	0
LMRG_01127	lmo1979	-0.47	0
LMRG_01129	lmo1981	NA	1
LMRG_01130	lmo1982	1.8735	1
LMRG_01131	lmo1983	3.3695	1
LMRG_01132	lmo1984	3.542	1
LMRG_01133	lmo1985	3.394	1
LMRG_01134	lmo1986	3.664	1
LMRG_01135	lmo1987	3.1825	1
LMRG_01136	lmo1988	2.5565	1
LMRG_01137	lmo1989	2.6745	1
LMRG_01138	lmo1990	2.426	1
LMRG_01139	lmo1991	2.769	1
LMRG_01140	lmo1992	-0.87	0
LMRG_01141	lmo1993	0.1435	0
LMRG_01142	lmo1994	-0.329	0
LMRG_01143	lmo1995	-0.526	0
LMRG_01144	lmo1996	-0.0435	0
LMRG_01145	lmo1997	1.72	1
LMRG_01146	lmo1998	1.38	1
LMRG_01147	lmo1999	2.162	1
LMRG_01148	lmo2000	2.5655	1
LMRG_01149	lmo2001	2.004	1
LMRG_01150	lmo2002	1.336	1
LMRG_01151	lmo2003	1.691	1
LMRG_01152	lmo2004	1.6875	1
LMRG_01153	lmo2005	0.8075	0
LMRG_01154	lmo2006	-0.7585	0
LMRG_01155	lmo2007	1.32	1
LMRG_01156	lmo2008	1.05	1
LMRG_01157	lmo2009	1.4365	1
LMRG_01158	lmo2010	2.061	1
LMRG_01159	lmo2011	2.409	1
LMRG_01160	lmo2012	1.4315	1
LMRG_01161	lmo2013	1.2495	1
LMRG_01162	lmo2014	0.8785	0
LMRG_01164	lmo2015	1.9045	1
LMRG_01165	lmo2016	0.4255	0
LMRG_01166	lmo2017	-1.2225	-1
LMRG_01167	lmo2018	-0.7585	0
LMRG_01168	lmo2019	-1.311	-1
LMRG_01169	lmo2020	-0.095	0
LMRG_01170	lmo2021	-0.3035	0
LMRG_01171	lmo2022	2.4825	1
LMRG_01172	lmo2023	2.485	1
LMRG_01173	lmo2024	1.929	1
LMRG_01174	lmo2025	2.6595	1
LMRG_01175	lmo2026	2.0245	1
LMRG_01176	lmo2027	-0.112	0
LMRG_01177	lmo2028	-0.3465	0
LMRG_01178	lmo2029	-0.203	0
LMRG_01179	lmo2030	-0.807	0
LMRG_01180	lmo2031	-0.472	0
LMRG_01181	lmo2032	0.1405	0
LMRG_01182	lmo2033	-0.5125	0
LMRG_01183	lmo2034	0.193	0
LMRG_01184	lmo2035	0.129	0
LMRG_01185	lmo2036	-0.1075	0
LMRG_01186	lmo2037	-0.1345	0
LMRG_01187	lmo2038	-0.6875	0
LMRG_01188	lmo2039	0.003	0
LMRG_01189	lmo2040	-0.1695	0
LMRG_01190	lmo2041	0.9335	0
LMRG_01191	lmo2042	0.843	0
LMRG_01192	lmo2043	-0.3365	0
LMRG_01193	lmo2044	0.2235	0
LMRG_01194	lmo2045	-0.3105	0
LMRG_01195	lmo2046	0.624	0
LMRG_01197	lmo2047	-0.356	0
LMRG_01198	lmo2048	-0.3645	0
LMRG_01199	lmo2049	1.6475	1
LMRG_01200	lmo2050	0.6975	0
LMRG_01201	lmo2051	-1.179	-1
LMRG_01202	lmo2052	-0.0165	0
LMRG_01203	lmo2053	0.656	0
LMRG_01204	lmo2054	-0.338	0
LMRG_01205	lmo2055	-0.689	0
LMRG_01206	lmo2056	-0.4065	0
LMRG_01207	lmo2057	0.7675	0
LMRG_01208	lmo2058	-0.9015	0
LMRG_01209	lmo2059	-0.0655	0
LMRG_01210	lmo2060	0.7625	0
LMRG_01211	lmo2061	-0.388	0
LMRG_01212	lmo2062	0.2305	0
LMRG_01213	lmo2063	-1.364	-1
LMRG_01214	lmo2064	-0.137	0
LMRG_01215	lmo2065	0.067	0
LMRG_01216	lmo2066	0.6175	0
LMRG_01217	lmo2067	-0.5745	0
LMRG_01218	lmo2068	1.39	1
LMRG_01219	lmo2069	1.5295	1
LMRG_01221	lmo2070	0.2105	0
LMRG_01223	lmo2072	0.0915	0
LMRG_01224	lmo2073	-1.0095	-1
LMRG_01225	lmo2074	-0.6685	0
LMRG_01226	lmo2075	-0.4115	0
LMRG_01227	lmo2076	-0.6185	0
LMRG_01228	lmo2077	-0.489	0
LMRG_01229	lmo2078	-0.4905	0
[truncated: 748 more rows]
