# Supplementary material for: Integrative Genomic Analysis Identifies Isoleucine and CodY as Regulators of Listeria monocytogenes Virulence
Source: PLoS Genet. 2012 Sep 6;8(9):e1002887. doi: 10.1371/journal.pgen.1002887 (PMC3435247; doi:10.1371/journal.pgen.1002887)
Supplement: Table S2 — The modified metabolic model of L. monocytogenes and stimulated medium used in this study. (XLSX) [file pgen.1002887.s006.xlsx]

## Sheet: README
							c

## Sheet: Model reactions
Reaction Description	Reaction Subsystem	Catlayzing Genes
' (2R,3S)-3-Isopropylmalate <=> 2-Isopropylmaleate + H2O'	'Branched-Chain Amino Acid Biosynthesis'	'GENE_ASSOCIATION:( peg.1980 and peg.1981 )'
' (2S)-2-Isopropyl-3-oxosuccinate + H+ => CO2 + 4-Methyl-2-oxopentanoate'	'NONE'	'GENE_ASSOCIATION:SPONTANEOUS'
' (2S)-2-Isopropylmalate <=> 2-Isopropylmaleate + H2O'	'Branched-Chain Amino Acid Biosynthesis'	'GENE_ASSOCIATION:( peg.1980 and peg.1981 )'
' (3R)-3-Hydroxybutanoyl-[acyl-carrier-protein] + NADP+ <=> NADPH + Acetoacetyl-[acp] + H+'	'Fatty Acid Biosynthesis FASII'	'GENE_ASSOCIATION:peg.1799'
' (3R)-3-Hydroxybutanoyl-[acyl-carrier-protein] <=> But-2-enoyl-[acyl-carrier-protein] + H2O'	'Fatty Acid Biosynthesis FASII'	'GENE_ASSOCIATION:peg.2514'
' (3R)-3-Hydroxydecanoyl-[acyl-carrier-protein] + NADP+ <=> 3-Oxodecanoyl-[acp] + NADPH + H+'	'Fatty Acid Biosynthesis FASII'	'GENE_ASSOCIATION:peg.1799'
' (3R)-3-Hydroxydecanoyl-[acyl-carrier-protein] <=> trans-Dec-2-enoyl-[acp] + H2O'	'Fatty Acid Biosynthesis FASII'	'GENE_ASSOCIATION:peg.2514'
' (3R)-3-Hydroxyoctanoyl-[acyl-carrier-protein] + NADP+ <=> 3-Oxooctanoyl-[acp] + NADPH + H+'	'Fatty Acid Biosynthesis FASII'	'GENE_ASSOCIATION:peg.1799'
' (3R)-3-Hydroxyoctanoyl-[acyl-carrier-protein] <=> H2O + trans-Oct-2-enoyl-[acp]'	'Fatty Acid Biosynthesis FASII'	'GENE_ASSOCIATION:peg.2514'
' (3R)-3-Hydroxypalmitoyl-[acyl-carrier-protein] + NADP+ <=> NADPH + 3-Oxohexadecanoyl-[acp] + H+'	'Fatty Acid Biosynthesis FASII'	'GENE_ASSOCIATION:peg.1799'
' (3R)-3-Hydroxypalmitoyl-[acyl-carrier-protein] <=> H2O + trans-Hexadec-2-enoyl-[acp]'	'Fatty Acid Biosynthesis FASII'	'GENE_ASSOCIATION:peg.2514'
' (3R)-3-Hydroxytetradecanoyl-[acyl-carrier-protein] + NADP+ <=> NADPH + H+ + 3-Oxotetradecanoyl-[acp]'	'Fatty Acid Biosynthesis FASII'	'GENE_ASSOCIATION:peg.1799'
' (3R)-3-Hydroxytetradecanoyl-[acyl-carrier-protein] <=> H2O + trans-Tetradec-2-enoyl-[acp]'	'Fatty Acid Biosynthesis FASII'	'GENE_ASSOCIATION:peg.2514'
' (R)-1-Aminopropan-2-ol + ATP + Adenosyl-cobyrinate hexaamide <=> Orthophosphate + Adenosyl-cobinamide + H+ + ADP'	'Coenzyme B12 biosynthesis'	'GENE_ASSOCIATION:peg.1184'
' (R)-3-Hydroxydodecanoyl-[acp] + NADP+ <=> NADPH + H+ + 3-Oxododecanoyl-[acp]'	'Fatty Acid Biosynthesis FASII'	'GENE_ASSOCIATION:peg.1799'
' (R)-3-Hydroxydodecanoyl-[acp] <=> trans-Dodec-2-enoyl-[acp] + H2O'	'Fatty Acid Biosynthesis FASII'	'GENE_ASSOCIATION:peg.2514'
' (R)-3-Hydroxyhexanoyl-[acp] + NADP+ <=> NADPH + 3-Oxohexanoyl-[acp] + H+'	'Fatty Acid Biosynthesis FASII'	'GENE_ASSOCIATION:peg.1799'
' (R)-3-Hydroxyhexanoyl-[acp] <=> trans-Hex-2-enoyl-[acp] + H2O'	'Fatty Acid Biosynthesis FASII'	'GENE_ASSOCIATION:peg.2514'
' (R)-4''-Phosphopantothenoyl-L-cysteine + H+ => CO2 + Pantetheine-4''-phosphate'	'Coenzyme A Biosynthesis'	'GENE_ASSOCIATION:peg.1817'
' (R)-Mevalonate + ATP <=> (R)-5-Phosphomevalonate + ADP'	'Mevalonate Branch of Isoprenoid Biosynthesis'	'GENE_ASSOCIATION:peg.10'
' (R)-Pantoate + NADP+ <=> 2-Dehydropantoate + NADPH + H+'	'Coenzyme A Biosynthesis'	'GENE_ASSOCIATION:( ( peg.1977 ) or ( peg.2037 ) )'
' (R)-S-Lactoylglutathione + H2O => Glutathione + (R)-Lactate + H+'	'Methylglyoxal Metabolism'	'GENE_ASSOCIATION:peg.2158'
' (R)-S-Lactoylglutathione <=> Glutathione + Methylglyoxal'	'Methylglyoxal Metabolism'	'GENE_ASSOCIATION:peg.2159'
' (S)(+)-Allantoin <=> '	'Exchange'	[]
' (S)-2-Aminobutanoate + H+ <=> (S)-2-Aminobutanoate + H+'	'Exchange'	'GENE_ASSOCIATION:BIOLOG GAP FILLING'
' (S)-2-Aminobutanoate <=> '	'Exchange'	[]
' (S)-3-Hydroxy-3-methylglutaryl-CoA + 2NADPH + 2H+ => (R)-Mevalonate + CoA + 2NADP+'	'Mevalonate Branch of Isoprenoid Biosynthesis'	'GENE_ASSOCIATION:peg.819'
' (S)-3-Methyl-2-oxopentanoic-acid + H+ + Thiamin-diphosphate => CO2 + 2-Methyl-1-hydroxybutyl-ThPP'	'Isoleucine degradation'	'GENE_ASSOCIATION:( peg.1364 and peg.1365 )'
' (S)-Dihydroorotate + H2O <=> N-Carbamoyl-L-aspartate + H+'	'NONE'	'GENE_ASSOCIATION:peg.1829'
' (S)-Dihydroorotate + Menaquinone-8 => Menaquinol-8 + Orotate'	'NONE'	'GENE_ASSOCIATION:( peg.1825 and peg.2934 )'
' (S)-Malate + NAD+ => CO2 + Pyruvate + NADH'	'Pyruvate metabolism I: anaplerotic reactions, PEP'	'GENE_ASSOCIATION:peg.1906'
' (S)-Malate <=> Fumarate + H2O'	'TCA Cycle'	'GENE_ASSOCIATION:peg.2216'
' <=> L-Rhamnose(e)'	'Exchange'	[]
' 0.2801L-Asparagine + 0.1028L-Tryptophan + 0.2801L-Aspartate + 0.1546L-Histidine + 0.3041L-Proline + 0.3526L-Threonine + 0.5051L-Alanine + 0.2145L-Methionine + 0.5107L-Isoleucine + 0.2097L-Tyrosine + 0.3329L-Phenylalanine + 0.4928L-Glutamine + 0.6114L-Lysine + 0.6555L-Leucine + 0.7723Glycine + 0.4091L-Serine + 0.4928L-Glutamate + 0.1073L-Cysteine + 0.3653L-Arginine + 0.5807L-Valine <=> Protein'	'NONE'	'''GENE_ASSOCIATION:( ( peg.1213 and peg.1214 and peg.1311 and peg.1322 and peg.1327 and peg.1450 and peg.1451 and pe...'' <Preview truncated at 128 characters>'
' 0.5853CTP + 0.7706ATP + 0.6331UTP + 0.9496GTP <=> mRNA + 2.9386Pyrophosphate'	'NONE'	'''GENE_ASSOCIATION:( peg.1314 and peg.1446 and peg.1504 and peg.1784 and peg.1797 and peg.1896 and peg.256 and peg.2...'' <Preview truncated at 128 characters>'
' 0.5Oxygen + Menaquinol-8 + 2H+ => 2H+ + H2O + Menaquinone-8'	'NONE'	'GENE_ASSOCIATION:( peg.2707 and peg.2930 )'
' 0.5Oxygen + Ubiquinol-8 + 2.5H+ => Ubiquinone-8 + 2.5H+ + H2O'	'NONE'	'GENE_ASSOCIATION:( peg.2704 and peg.2705 and peg.2707 and peg.2930 )'
' 0.8807dTTP + 0.6692dGTP + 0.6684dCTP + 0.884dATP <=> DNA + 3.1023Pyrophosphate'	'NONE'	'''GENE_ASSOCIATION:( ( peg.1 and peg.1267 and peg.1278 and peg.1279 and peg.1312 and peg.1447 and peg.1473 and peg.1...'' <Preview truncated at 128 characters>'
' 1-(2-Carboxyphenylamino)-1''-deoxy-D-ribulose-5''-phosphate + H+ => CO2 + Indoleglycerol-phosphate + H2O'	'Tryptophan synthesis'	'GENE_ASSOCIATION:peg.1622'
' 1-(5-Phospho-D-ribosyl)-5-amino-4-imidazolecarboxylate + H+ => CO2 + Aminoimidazole-ribotide'	'De Novo Purine Biosynthesis'	'GENE_ASSOCIATION:( peg.1766 and peg.1767 )'
' 1-(5-Phosphoribosyl)-4-(N-succinocarboxamide)-5-aminoimidazole <=> 1-(5''-Phosphoribosyl)-5-amino-4-imidazolecarboxamide + Fumarate'	'De Novo Purine Biosynthesis'	'GENE_ASSOCIATION:peg.1765'
' 1-(5''-Phosphoribosyl)-5-amino-4-imidazolecarboxamide + 10-Formyltetrahydrofolate <=> Tetrahydrofolate + 1-(5''-Phosphoribosyl)-5-formamido-4-imidazolecarboxamide'	'De Novo Purine Biosynthesis'	'GENE_ASSOCIATION:peg.1757'
' 1,2-Diacyl-sn-glycerol-dihexadec-9-enoyl + ATP <=> ADP + 1,2-dihexadec-9-enoyl-sn-glycerol-3-phosphate'	'NONE'	'GENE_ASSOCIATION:peg.1456'
' 1,2-Diacyl-sn-glycerol-dihexadecanoyl + ATP <=> 1,2-dihexadecanoyl-sn-glycerol-3-phosphate + ADP'	'NONE'	'GENE_ASSOCIATION:peg.1456'
' 1,2-Diacyl-sn-glycerol-dioctadecanoyl + UDP-glucose <=> UDP + Monoglucosyl-1,2-distearoylglycerol'	'NONE'	'GENE_ASSOCIATION:INITIAL GAP FILLING'
' 1,2-Diacyl-sn-glycerol-ditetradecanoyl + ATP <=> ADP + 1,2-ditetradecanoyl-sn-glycerol-3-phosphate'	'NONE'	'GENE_ASSOCIATION:peg.1456'
' 1,2-Dianteisoheptadecanoyl-sn-glycerol + ATP <=> ADP + 1,2-dianteisoheptadecanoyl-sn-glycerol-3-phosphate'	'NONE'	'GENE_ASSOCIATION:peg.1456'
' 1,2-Dianteisoheptadecanoyl-sn-glycerol + UDP-glucose <=> UDP + Monoglucosyl-1,2-dianteisoheptadecanoylglycerol'	'NONE'	'GENE_ASSOCIATION:INITIAL GAP FILLING'
' 1,2-Dianteisopentadecanoyl-sn-glycerol + ATP <=> 1,2-dianteisopentadecanoyl-sn-glycerol-3-phosphate + ADP'	'NONE'	'GENE_ASSOCIATION:peg.1456'
' 1,2-Diisoheptadecanoyl-sn-glycerol + UDP-glucose <=> UDP + Monoglucosyl-1,2-diisoheptadecanoylglycerol'	'NONE'	'GENE_ASSOCIATION:INITIAL GAP FILLING'
' 1,2-Diisopentadecanoyl-sn-glycerol + ATP <=> ADP + 1,2-diisopentadecanoyl-sn-glycerol-3-phosphate'	'NONE'	'GENE_ASSOCIATION:peg.1456'
' 1,2-Diisotetradecanoyl-sn-glycerol + ATP <=> 1,2-diisotetradecanoyl-sn-glycerol-3-phosphate + ADP'	'NONE'	'GENE_ASSOCIATION:peg.1456'
' 1,2-diisotetradecanoyl-sn-glycerol-3-phosphate + CTP <=> CDP-1,2-diisotetradecanoylglycerol + Pyrophosphate'	'NONE'	'GENE_ASSOCIATION:peg.1308'
' 1,2-dioctadec-11-enoyl-sn-glycerol-3-phosphate + CTP <=> Pyrophosphate + CDP-1,2-dioctadec-11-enoylglycerol'	'NONE'	'GENE_ASSOCIATION:peg.1308'
' 1,2-ditetradec-7-enoyl-sn-glycerol-3-phosphate + CTP <=> Pyrophosphate + CDP-1,2-ditetradec-7-enoylglycerol'	'NONE'	'GENE_ASSOCIATION:peg.1308'
' 1,4-Dihydroxy-2-naphthoate + Phytyl-diphosphate => CO2 + 2-Phytyl-1,4-naphthoquinone + H+ + Pyrophosphate'	'Menaquinone and Phylloquinone Biosynthesis'	'GENE_ASSOCIATION:peg.1669'
' 10-methyl-3-hydroxy-dodecanoyl-ACP <=> 10-methyl-trans-dodec-2-enoyl-ACP + H2O'	'NONE'	'GENE_ASSOCIATION:peg.2514'
' 10-methyl-3-hydroxy-undecanoyl-ACP <=> 10-methyl-trans-undec-2-enoyl-ACP + H2O'	'NONE'	'GENE_ASSOCIATION:peg.2514'
' 10-methyl-3-oxo-dodecanoyl-ACP + NADPH + H+ <=> 10-methyl-3-hydroxy-dodecanoyl-ACP + NADP+'	'NONE'	'GENE_ASSOCIATION:peg.1799'
' 10-methyl-dodecanoyl-ACP + H+ + Malonyl-[acyl-carrier-protein] => Acyl-carrier-protein + CO2 + 12-methyl-3-oxo-tetra-decanoyl-ACP'	'NONE'	'GENE_ASSOCIATION:( peg.2192 and peg.2193 )'
' 10-methyl-trans-dodec-2-enoyl-ACP + H+ + NADH => NAD+ + 10-methyl-dodecanoyl-ACP'	'NONE'	'GENE_ASSOCIATION:peg.962'
' 10-methyl-trans-dodec-2-enoyl-ACP + NADPH + H+ => 10-methyl-dodecanoyl-ACP + NADP+'	'NONE'	'GENE_ASSOCIATION:peg.1680'
' 10-methyl-trans-undec-2-enoyl-ACP + H+ + NADH => NAD+ + 10-methyl-undecanoyl-ACP'	'NONE'	'GENE_ASSOCIATION:peg.962'
' 10-methyl-trans-undec-2-enoyl-ACP + NADPH + H+ => NADP+ + 10-methyl-undecanoyl-ACP'	'NONE'	'GENE_ASSOCIATION:peg.1680'
' 11-methyl-3-hydroxy-dodecanoyl-ACP <=> 11-methyl-trans-dodec-2-enoyl-ACP + H2O'	'NONE'	'GENE_ASSOCIATION:peg.2514'
' 11-methyl-3-oxo-dodecanoyl-ACP + NADPH + H+ <=> 11-methyl-3-hydroxy-dodecanoyl-ACP + NADP+'	'NONE'	'GENE_ASSOCIATION:peg.1799'
' 11-methyl-dodecanoyl-ACP + H+ + Malonyl-[acyl-carrier-protein] => Acyl-carrier-protein + CO2 + 13-methyl-3-oxo-tetra-decanoyl-ACP'	'NONE'	'GENE_ASSOCIATION:( peg.2192 and peg.2193 )'
' 11-methyl-trans-dodec-2-enoyl-ACP + H+ + NADH => 11-methyl-dodecanoyl-ACP + NAD+'	'NONE'	'GENE_ASSOCIATION:peg.962'
' 11-methyl-trans-dodec-2-enoyl-ACP + NADPH + H+ => 11-methyl-dodecanoyl-ACP + NADP+'	'NONE'	'GENE_ASSOCIATION:peg.1680'
' 12-methyl-3-hydroxy-tetra-decanoyl-ACP <=> H2O + 12-methyl-trans-tetra-dec-2-enoyl-ACP'	'NONE'	'GENE_ASSOCIATION:peg.2514'
' 12-methyl-3-hydroxy-tridecanoyl-ACP <=> 12-methyl-trans-tridec-2-enoyl-ACP + H2O'	'NONE'	'GENE_ASSOCIATION:peg.2514'
' 12-methyl-3-oxo-tridecanoyl-ACP + NADPH + H+ <=> 12-methyl-3-hydroxy-tridecanoyl-ACP + NADP+'	'NONE'	'GENE_ASSOCIATION:peg.1799'
' 12-methyl-tetra-decanoyl-ACP + CoA <=> Acyl-carrier-protein + fa4coa'	'NONE'	'GENE_ASSOCIATION:peg.1800'
' 12-methyl-tetra-decanoyl-ACP + H+ + Malonyl-[acyl-carrier-protein] => Acyl-carrier-protein + CO2 + 14-methyl-3-oxo-hexa-decanoyl-ACP'	'NONE'	'GENE_ASSOCIATION:( peg.2192 and peg.2193 )'
' 12-methyl-trans-tridec-2-enoyl-ACP + H+ + NADH => NAD+ + 12-methyl-tridecanoyl-ACP'	'NONE'	'GENE_ASSOCIATION:peg.962'
' 12-methyl-trans-tridec-2-enoyl-ACP + NADPH + H+ => 12-methyl-tridecanoyl-ACP + NADP+'	'NONE'	'GENE_ASSOCIATION:peg.1680'
' 12-methyl-tridecanoyl-ACP + CoA <=> Acyl-carrier-protein + fa1coa'	'NONE'	'GENE_ASSOCIATION:peg.1800'
' 13-methyl-3-hydroxy-tetra-decanoyl-ACP <=> 13-methyl-trans-tetra-dec-2-enoyl-ACP + H2O'	'NONE'	'GENE_ASSOCIATION:peg.2514'
' 13-methyl-tetra-decanoyl-ACP + CoA <=> Acyl-carrier-protein + fa3coa'	'NONE'	'GENE_ASSOCIATION:peg.1800'
' 13-methyl-tetra-decanoyl-ACP + H+ + Malonyl-[acyl-carrier-protein] => 15-methyl-3-oxo-hexa-decanoyl-ACP + Acyl-carrier-protein + CO2'	'NONE'	'GENE_ASSOCIATION:( peg.2192 and peg.2193 )'
' 14-methyl-3-hydroxy-hexa-decanoyl-ACP <=> 14-methyl-trans-hexa-dec-2-enoyl-ACP + H2O'	'NONE'	'GENE_ASSOCIATION:peg.2514'
' 14-methyl-3-hydroxy-pentadecanoyl-ACP <=> 14-methyl-trans-pentadec-2-enoyl-ACP + H2O'	'NONE'	'GENE_ASSOCIATION:peg.2514'
' 14-methyl-3-oxo-pentadecanoyl-ACP + NADPH + H+ <=> NADP+ + 14-methyl-3-hydroxy-pentadecanoyl-ACP'	'NONE'	'GENE_ASSOCIATION:peg.1799'
' 14-methyl-hexa-decanoyl-ACP + CoA <=> Acyl-carrier-protein + fa12coa'	'NONE'	'GENE_ASSOCIATION:peg.1800'
' 14-methyl-pentadecanoyl-ACP + CoA <=> Acyl-carrier-protein + fa6coa'	'NONE'	'GENE_ASSOCIATION:peg.1800'
' 14-methyl-trans-hexa-dec-2-enoyl-ACP + H+ + NADH => 14-methyl-hexa-decanoyl-ACP + NAD+'	'NONE'	'GENE_ASSOCIATION:peg.962'
' 14-methyl-trans-hexa-dec-2-enoyl-ACP + NADPH + H+ => 14-methyl-hexa-decanoyl-ACP + NADP+'	'NONE'	'GENE_ASSOCIATION:peg.1680'
' 14-methyl-trans-pentadec-2-enoyl-ACP + H+ + NADH => NAD+ + 14-methyl-pentadecanoyl-ACP'	'NONE'	'GENE_ASSOCIATION:peg.962'
' 14-methyl-trans-pentadec-2-enoyl-ACP + NADPH + H+ => 14-methyl-pentadecanoyl-ACP + NADP+'	'NONE'	'GENE_ASSOCIATION:peg.1680'
' 15-methyl-3-hydroxy-hexa-decanoyl-ACP <=> 15-methyl-trans-hexa-dec-2-enoyl-ACP + H2O'	'NONE'	'GENE_ASSOCIATION:peg.2514'
' 15-methyl-3-oxo-hexa-decanoyl-ACP + NADPH + H+ <=> 15-methyl-3-hydroxy-hexa-decanoyl-ACP + NADP+'	'NONE'	'GENE_ASSOCIATION:peg.1799'
' 15-methyl-hexa-decanoyl-ACP + CoA <=> Acyl-carrier-protein + fa11coa'	'NONE'	'GENE_ASSOCIATION:peg.1800'
' 15-methyl-trans-hexa-dec-2-enoyl-ACP + H+ + NADH => 15-methyl-hexa-decanoyl-ACP + NAD+'	'NONE'	'GENE_ASSOCIATION:peg.962'
' 15-methyl-trans-hexa-dec-2-enoyl-ACP + NADPH + H+ => 15-methyl-hexa-decanoyl-ACP + NADP+'	'NONE'	'GENE_ASSOCIATION:peg.1680'
' 1-Acyl-sn-glycero-3-phosphoethanolamine + H2O <=> sn-glycero-3-Phosphoethanolamine + octadecenoate + H+'	'NONE'	'GENE_ASSOCIATION:peg.1250'
' 1-Acyl-sn-glycero-3-phosphoethanolamine-dodecanoyl + H2O <=> sn-glycero-3-Phosphoethanolamine + Dodecanoic-acid + H+'	'NONE'	'GENE_ASSOCIATION:peg.1250'
' 1-Acyl-sn-glycero-3-phosphoethanolamine-hexadec-9-enoyl + H2O <=> sn-glycero-3-Phosphoethanolamine + hexadecenoate + H+'	'NONE'	'GENE_ASSOCIATION:peg.1250'
' 1-Acyl-sn-glycero-3-phosphoethanolamine-tetradecanoyl + H2O <=> Tetradecanoic-acid + sn-glycero-3-Phosphoethanolamine + H+'	'NONE'	'GENE_ASSOCIATION:peg.1250'
' 1-Acyl-sn-glycero-3-phosphoglycerol-dodecanoyl + H2O <=> Dodecanoic-acid + Glycerophosphoglycerol + H+'	'NONE'	'GENE_ASSOCIATION:peg.1250'
' 1-Acyl-sn-glycero-3-phosphoglycerol-octadecanoyl + H2O <=> Glycerophosphoglycerol + H+ + ocdca'	'NONE'	'GENE_ASSOCIATION:peg.1250'
' 1-Acyl-sn-glycero-3-phosphoglycerol-octadecanoyl + H2O <=> Octadecanoic-acid + Glycerophosphoglycerol + H+'	'NONE'	'GENE_ASSOCIATION:peg.1250'
' 1-Acyl-sn-glycero-3-phosphoglycerol-tetradec-7-enoyl + H2O <=> Glycerophosphoglycerol + H+ + tetradecenoate'	'NONE'	'GENE_ASSOCIATION:peg.1250'
' 1-Acyl-sn-glycero-3-phosphoglycerol-tetradecanoyl + H2O <=> Tetradecanoic-acid + Glycerophosphoglycerol + H+'	'NONE'	'GENE_ASSOCIATION:peg.1250'
' 1-anteisoheptadecanoyl-sn-glycerol-3-phosphate + fa12coa => CoA + 1,2-dianteisoheptadecanoyl-sn-glycerol-3-phosphate'	'NONE'	'GENE_ASSOCIATION:peg.1639'
' 1D-myo-Inositol-3-phosphate + H2O => Orthophosphate + H+ + myo-Inositol'	'Inositol catabolism'	'GENE_ASSOCIATION:peg.1058'
' 1-dodecanoyl-sn-glycerol-3-phosphate + H2O <=> sn-Glycerol-3-phosphate + Dodecanoic-acid + H+'	'NONE'	'GENE_ASSOCIATION:peg.1250'
' 1-hexadec-9-enoyl-sn-glycerol-3-phosphate + H2O <=> sn-Glycerol-3-phosphate + hexadecenoate + H+'	'NONE'	'GENE_ASSOCIATION:peg.1250'
' 1-hexadec-9-enoyl-sn-glycerol-3-phosphate + Hexadecenoyl-ACP => Acyl-carrier-protein + 1,2-dihexadec-9-enoyl-sn-glycerol-3-phosphate'	'NONE'	'GENE_ASSOCIATION:peg.1639'
' 1-hexadecanoyl-sn-glycerol-3-phosphate + H2O <=> Hexadecanoic-acid + sn-Glycerol-3-phosphate + H+'	'NONE'	'GENE_ASSOCIATION:peg.1250'
' 1-hexadecanoyl-sn-glycerol-3-phosphate + Palmitoyl-ACP => Acyl-carrier-protein + 1,2-dihexadecanoyl-sn-glycerol-3-phosphate'	'NONE'	'GENE_ASSOCIATION:peg.1639'
' 1-isohexadecanoyl-sn-glycerol-3-phosphate + fa6coa => 1,2-diisohexadecanoyl-sn-glycerol-3-phosphate + CoA'	'NONE'	'GENE_ASSOCIATION:peg.1639'
' 1-isopentadecanoyl-sn-glycerol-3-phosphate + fa3coa => CoA + 1,2-diisopentadecanoyl-sn-glycerol-3-phosphate'	'NONE'	'GENE_ASSOCIATION:peg.1639'
' 1-octadecanoyl-sn-glycerol-3-phosphate + H2O <=> Octadecanoic-acid + sn-Glycerol-3-phosphate + H+'	'NONE'	'GENE_ASSOCIATION:peg.1250'
' 1-octadecanoyl-sn-glycerol-3-phosphate + H2O <=> sn-Glycerol-3-phosphate + H+ + ocdca'	'NONE'	'GENE_ASSOCIATION:peg.1250'
' 1-tetradec-7-enoyl-sn-glycerol-3-phosphate + H2O <=> sn-Glycerol-3-phosphate + H+ + tetradecenoate'	'NONE'	'GENE_ASSOCIATION:peg.1250'
' 1-tetradecanoyl-sn-glycerol-3-phosphate + H2O <=> Tetradecanoic-acid + sn-Glycerol-3-phosphate + H+'	'NONE'	'GENE_ASSOCIATION:peg.1250'
' 1-tetradecanoyl-sn-glycerol-3-phosphate + Tetradecanoyl-CoA => CoA + 1,2-ditetradecanoyl-sn-glycerol-3-phosphate'	'NONE'	'GENE_ASSOCIATION:peg.1639'
' 2-(Formamido)-N1-(5''-phosphoribosyl)acetamidine + ATP <=> Orthophosphate + Aminoimidazole-ribotide + H+ + ADP'	'De Novo Purine Biosynthesis'	'GENE_ASSOCIATION:peg.1759'
' 2,3,4,5-Tetrahydrodipicolinate + NADP+ <=> L-2,3-Dihydrodipicolinate + NADPH + H+'	'Lysine Biosynthesis DAP Pathway'	'GENE_ASSOCIATION:peg.1898'
' 2,3-Dihydroxy-3-methylbutanoate + NADP+ <=> NADPH + 3-Hydroxy-3-methyl-2-oxobutanoic-acid + H+'	'Branched-Chain Amino Acid Biosynthesis'	'GENE_ASSOCIATION:peg.1977'
' 2,3-Dihydroxy-3-methylbutanoate => 3-Methyl-2-oxobutanoic-acid + H2O'	'Branched-Chain Amino Acid Biosynthesis'	'GENE_ASSOCIATION:peg.1974'
' 2,3-Dihydroxy-3-methylpentanoate => (S)-3-Methyl-2-oxopentanoic-acid + H2O'	'Branched-Chain Amino Acid Biosynthesis'	'GENE_ASSOCIATION:peg.1974'
' 2,5-Diamino-6-(5''-phosphoribosylamino)-4-pyrimidineone + H+ + H2O => 5-Amino-6-(5''-phosphoribosylamino)uracil + NH3'	'NONE'	'GENE_ASSOCIATION:GAP FILLING'
' 2,5-Diamino-6-(5''-triphosphoryl-3'',4''-trihydroxy-2''-oxopentyl)-amino-4-oxopyrimidine => 2-Amino-4-hydroxy-6-(erythro-1,2,3-trihydroxypropyl)dihydropteridine-triphosphate + H2O'	'Pterin biosynthesis'	'GENE_ASSOCIATION:peg.1924'
' 2,5-Diaminopyrimidine-nucleoside triphosphate <=> 2,5-Diamino-6-(5''-triphosphoryl-3'',4''-trihydroxy-2''-oxopentyl)-amino-4-oxopyrimidine'	'Pterin biosynthesis'	'GENE_ASSOCIATION:peg.1924'
' 24CDP-glycerol + Diglucosyl-1,2-dianteisoheptadecanoylglycerol <=> 24CMP + Anteisoheptadecanoyllipoteichoic-acid (n=24), linked, unsubstituted'	'NONE'	'GENE_ASSOCIATION:INITIAL GAP FILLING'
' 24D-Alanine + 24ATP + Anteisoheptadecanoyllipoteichoic-acid (n=24), linked, unsubstituted => 24AMP + Anteisoheptadecanoyllipoteichoic-acid (n=24), linked, D-alanine substituted + 24Pyrophosphate'	'NONE'	'GENE_ASSOCIATION:peg.963'
' 24D-Alanine + 24ATP + H+ + Anteisopentadecanoyllipoteichoic-acid (n=24), linked, unsubstituted => 24AMP + 24Pyrophosphate + Anteisopentadecanoyllipoteichoic-acid (n=24), linked, D-alanine substituted'	'NONE'	'GENE_ASSOCIATION:peg.963'
' 24D-Alanine + 24ATP + Isoheptadecanoyllipoteichoic-acid (n=24), linked, unsubstituted => 24AMP + 24Pyrophosphate + Isoheptadecanoyllipoteichoic-acid (n=24), linked, D-alanine substituted'	'NONE'	'GENE_ASSOCIATION:peg.963'
' 24D-Alanine + 24ATP + Isopentadecanoyllipoteichoic-acid (n=24), linked, unsubstituted => 24AMP + Isopentadecanoyllipoteichoic-acid (n=24), linked, D-alanine substituted + 24Pyrophosphate'	'NONE'	'GENE_ASSOCIATION:peg.963'
' 24D-Alanine + 24ATP + Isotetradecanoyllipoteichoic-acid (n=24), linked, unsubstituted => 24AMP + 24Pyrophosphate + Isotetradecanoyllipoteichoic-acid (n=24), linked, D-alanine substituted'	'NONE'	'GENE_ASSOCIATION:peg.963'
' 24D-Alanine + 24ATP + Myristoyllipoteichoic-acid (n=24), linked, unsubstituted => 24AMP + Myristoyllipoteichoic-acid (n=24), linked, D-alanine substituted + 2H+ + 24Pyrophosphate'	'NONE'	'GENE_ASSOCIATION:peg.963'
' 24D-Alanine + 24ATP + Palmitoyllipoteichoic-acid (n=24), linked, unsubstituted => 24AMP + 24Pyrophosphate + Palmitoyllipoteichoic-acid (n=24), linked, D-alanine substituted'	'NONE'	'GENE_ASSOCIATION:peg.963'
' 24D-Alanine + Isohexadecanoyllipoteichoic-acid (n=24), linked, unsubstituted + 24ATP => 24AMP + Isohexadecanoyllipoteichoic-acid (n=24), linked, D-alanine substituted + 24Pyrophosphate'	'NONE'	'GENE_ASSOCIATION:peg.963'
' 24UDP-N-acetyl-D-glucosamine + Anteisoheptadecanoyllipoteichoic-acid (n=24), linked, unsubstituted <=> 24UDP + Anteisoheptadecanoyllipoteichoic-acid (n=24), linked, N-acetyl-D-glucosamine'	'NONE'	'GENE_ASSOCIATION:( ( peg.2509 ) or ( peg.951 ) )'
' 24UDP-N-acetyl-D-glucosamine + Anteisopentadecanoyllipoteichoic-acid (n=24), linked, unsubstituted <=> 24UDP + Anteisopentadecanoyllipoteichoic-acid (n=24), linked, N-acetyl-D-glucosamine'	'NONE'	'GENE_ASSOCIATION:( ( peg.2509 ) or ( peg.951 ) )'
' 24UDP-N-acetyl-D-glucosamine + Isoheptadecanoyllipoteichoic-acid (n=24), linked, unsubstituted <=> Isoheptadecanoyllipoteichoic-acid (n=24), linked, N-acetyl-D-glucosamine + 24UDP'	'NONE'	'GENE_ASSOCIATION:( ( peg.2509 ) or ( peg.951 ) )'
' 24UDP-N-acetyl-D-glucosamine + Isohexadecanoyllipoteichoic-acid (n=24), linked, unsubstituted <=> 24UDP + Isohexadecanoyllipoteichoic-acid (n=24), linked, N-acetyl-D-glucosamine'	'NONE'	'GENE_ASSOCIATION:( ( peg.2509 ) or ( peg.951 ) )'
' 24UDP-N-acetyl-D-glucosamine + Isopentadecanoyllipoteichoic-acid (n=24), linked, unsubstituted <=> 24UDP + Isopentadecanoyllipoteichoic-acid (n=24), linked, N-acetyl-D-glucosamine'	'NONE'	'GENE_ASSOCIATION:( ( peg.2509 ) or ( peg.951 ) )'
' 24UDP-N-acetyl-D-glucosamine + Isotetradecanoyllipoteichoic-acid (n=24), linked, unsubstituted <=> Isotetradecanoyllipoteichoic-acid (n=24), linked, N-acetyl-D-glucosamine + 24UDP'	'NONE'	'GENE_ASSOCIATION:( ( peg.2509 ) or ( peg.951 ) )'
' 24UDP-N-acetyl-D-glucosamine + Myristoyllipoteichoic-acid (n=24), linked, unsubstituted <=> 24UDP + Myristoyllipoteichoic-acid (n=24), linked, N-acetyl-D-glucosamine'	'NONE'	'GENE_ASSOCIATION:( ( peg.2509 ) or ( peg.951 ) )'
' 24UDP-N-acetyl-D-glucosamine + Palmitoyllipoteichoic-acid (n=24), linked, unsubstituted <=> 24UDP + Palmitoyllipoteichoic-acid (n=24), linked, N-acetyl-D-glucosamine'	'NONE'	'GENE_ASSOCIATION:( ( peg.2509 ) or ( peg.951 ) )'
' 25-Aminolevulinate => Porphobilinogen + H+ + 2H2O'	'Heme and Siroheme Biosynthesis'	'GENE_ASSOCIATION:peg.1546'
' 26,7-Dimethyl-8-(1-D-ribityl)lumazine => 4-(1-D-Ribitylamino)-5-amino-2,6-dihydroxypyrimidine + Riboflavin'	'NONE'	'GENE_ASSOCIATION:GAP FILLING'
' 2-Aceto-2-hydroxybutanoate <=> (R)-3-Hydroxy-3-methyl-2-oxopentanoate'	'Branched-Chain Amino Acid Biosynthesis'	'GENE_ASSOCIATION:peg.1977'
' 2-Acetolactate + H+ => Acetoin + CO2'	'Murein hydrolase regulation and cell death'	'GENE_ASSOCIATION:peg.1983'
' 2-Acetolactate + NADPH + H+ <=> 2,3-Dihydroxy-3-methylbutanoate + NADP+'	'NONE'	'GENE_ASSOCIATION:peg.1977'
' 2-Acetolactate + Thiamin-diphosphate <=> Pyruvate + 2-(alpha-Hydroxyethyl)thiamine-diphosphate'	'Branched-Chain Amino Acid Biosynthesis'	'GENE_ASSOCIATION:( ( peg.1975 and peg.1976 ) or ( peg.1997 ) )'
' 2-Acetolactate <=> 3-Hydroxy-3-methyl-2-oxobutanoic-acid'	'Branched-Chain Amino Acid Biosynthesis'	'GENE_ASSOCIATION:peg.1977'
' 2Acetyl-CoA <=> CoA + Acetoacetyl-CoA'	'n-Phenylalkanoic acid degradation'	'GENE_ASSOCIATION:peg.1406'
' 2-Acyl-sn-glycero-3-phosphoethanolamine-dodecanoyl + H2O <=> sn-glycero-3-Phosphoethanolamine + Dodecanoic-acid + H+'	'NONE'	'GENE_ASSOCIATION:peg.1250'
' 2-Acyl-sn-glycero-3-phosphoethanolamine-hexadec-9-enoyl + H2O <=> sn-glycero-3-Phosphoethanolamine + hexadecenoate + H+'	'NONE'	'GENE_ASSOCIATION:peg.1250'
' 2-Acyl-sn-glycero-3-phosphoethanolamine-hexadecanoyl + H2O <=> sn-glycero-3-Phosphoethanolamine + Hexadecanoic-acid + H+'	'NONE'	'GENE_ASSOCIATION:peg.1250'
' 2-Acyl-sn-glycero-3-phosphoethanolamine-octadec-11-enoyl + H2O <=> sn-glycero-3-Phosphoethanolamine + octadecenoate + H+'	'NONE'	'GENE_ASSOCIATION:peg.1250'
' 2-Acyl-sn-glycero-3-phosphoethanolamine-tetradec-7-enoyl + H2O <=> sn-glycero-3-Phosphoethanolamine + H+ + tetradecenoate'	'NONE'	'GENE_ASSOCIATION:peg.1250'
' 2-Acyl-sn-glycero-3-phosphoglycerol-hexadec-9-enoyl + H2O <=> Glycerophosphoglycerol + hexadecenoate + H+'	'NONE'	'GENE_ASSOCIATION:peg.1250'
' 2-Acyl-sn-glycero-3-phosphoglycerol-octadec-11-enoyl + H2O <=> Glycerophosphoglycerol + octadecenoate + H+'	'NONE'	'GENE_ASSOCIATION:peg.1250'
' 2-Acyl-sn-glycero-3-phosphoglycerol-tetradec-7-enoyl + H2O <=> Glycerophosphoglycerol + H+ + tetradecenoate'	'NONE'	'GENE_ASSOCIATION:peg.1250'
' 2-Acyl-sn-glycero-3-phosphoglycerol-tetradecanoyl + H2O <=> Tetradecanoic-acid + Glycerophosphoglycerol + H+'	'NONE'	'GENE_ASSOCIATION:peg.1250'
' 2-Amino-4-hydroxy-6-(D-erythro-1,2,3-trihydroxypropyl)-7,8-dihydropteridine <=> Glycolaldehyde + 2-Amino-4-hydroxy-6-hydroxymethyl-7,8-dihydropteridine'	'Folate Biosynthesis'	'GENE_ASSOCIATION:peg.223'
' 2-Amino-4-hydroxy-6-(erythro-1,2,3-trihydroxypropyl)dihydropteridine-triphosphate + 3H2O => 3Orthophosphate + 3H+ + 2-Amino-4-hydroxy-6-(D-erythro-1,2,3-trihydroxypropyl)-7,8-dihydropteridine'	'NONE'	'GENE_ASSOCIATION:GAP FILLING'
' 2-Amino-7,8-dihydro-4-hydroxy-6-(diphosphooxymethyl)pteridine + 4-Aminobenzoate => Dihydropteroate + Pyrophosphate'	'Folate Biosynthesis'	'GENE_ASSOCIATION:peg.222'
' 2ATP + 2L-Glutamine + 2H2O + Cobyrinate <=> 2Orthophosphate + Cob(II)yrinate-a,c diamide + 2H+ + 2ADP + 2L-Glutamate'	'Coenzyme B12 biosynthesis'	'GENE_ASSOCIATION:peg.1183'
' 2ATP + L-Glutamine + HCO3 + H2O => Orthophosphate + Carbamoyl-phosphate + H+ + 2ADP + L-Glutamate'	'NONE'	'GENE_ASSOCIATION:( peg.1827 and peg.1828 )'
' 2-C-Methyl-D-erythritol-2,4-cyclodiphosphate + H+ + NADH => NAD+ + H2O + 1-Hydroxy-2-methyl-2-butenyl-4-diphosphate'	'Isoprenoid Biosynthesis'	'GENE_ASSOCIATION:peg.1433'
' 2-C-Methyl-D-erythritol-4-phosphate + CTP <=> 4-(Cytidine-5''-diphospho)-2-C-methyl-D-erythritol + Pyrophosphate'	'Mevalonate Branch of Isoprenoid Biosynthesis'	'GENE_ASSOCIATION:peg.233'
' 2-C-Methyl-D-erythritol-4-phosphate + NADP+ <=> NADPH + 1-Deoxy-D-xylulose-5-phosphate + H+'	'Mevalonate Branch of Isoprenoid Biosynthesis'	'GENE_ASSOCIATION:peg.1309'
' 2D-Alanine + ATP => Orthophosphate + D-Alanyl-D-alanine + H+ + ADP'	'NONE'	'GENE_ASSOCIATION:peg.848'
' 2-Dehydro-3-deoxy-D-arabino-heptonate-7-phosphate => Orthophosphate + H+ + 3-Dehydroquinate'	'Common Pathway For Synthesis of Aromatic Compounds (DAHP synthase to chorismate)'	'GENE_ASSOCIATION:peg.1918'
' 2-Demethylmenaquinol-8 + Fumarate <=> 2-Demethylmenaquinone-8 + Succinate'	'NONE'	'GENE_ASSOCIATION:peg.352'
' 2-Demethylmenaquinone-8 + H+ + NADH => 2-Demethylmenaquinol-8 + NAD+'	'NONE'	'GENE_ASSOCIATION:peg.2379'
' 2-Demethylmenaquinone-8 + S-Adenosyl-L-methionine => H+ + Menaquinone-8 + S-Adenosyl-L-homocysteine'	'NONE'	'GENE_ASSOCIATION:peg.1922'
' 2-Deoxy-5-keto-D-gluconic-acid + ATP <=> ADP + 6-Phospho-5-dehydro-2-deoxy-D-gluconate'	'Inositol catabolism'	'GENE_ASSOCIATION:( peg.381 and peg.382 )'
' 2-Deoxy-D-ribose-1-phosphate <=> 2-Deoxy-D-ribose-5-phosphate'	'Deoxyribose and Deoxynucleoside Catabolism'	'GENE_ASSOCIATION:peg.1945'
' 2-Deoxy-D-ribose-5-phosphate <=> Acetaldehyde + D-Glyceraldehyde-3-phosphate'	'Deoxyribose and Deoxynucleoside Catabolism'	'GENE_ASSOCIATION:peg.1986'
' 2Dianteisoheptadecanoylphosphatidylglycerol <=> Anteisoheptadecanoylcardiolipin-(B. subtilis) + Glycerol'	'NONE'	'GENE_ASSOCIATION:( ( peg.2493 ) or ( peg.8 ) )'
' 2Dianteisopentadecanoylphosphatidylglycerol <=> Anteisopentadecanoylcardiolipin-(B. subtilis) + Glycerol'	'NONE'	'GENE_ASSOCIATION:( ( peg.2493 ) or ( peg.8 ) )'
' 2Diisoheptadecanoylphosphatidylglycerol <=> Isoheptadecanoylcardiolipin-(B. subtilis) + Glycerol'	'NONE'	'GENE_ASSOCIATION:( ( peg.2493 ) or ( peg.8 ) )'
' 2Diisohexadecanoylphosphatidylglycerol <=> Glycerol + Isohexadecanoylcardiolipin-(B. subtilis)'	'NONE'	'GENE_ASSOCIATION:( ( peg.2493 ) or ( peg.8 ) )'
' 2Diisopentadecanoylphosphatidylglycerol <=> Isopentadecanoylcardiolipin-(B. subtilis) + Glycerol'	'NONE'	'GENE_ASSOCIATION:( ( peg.2493 ) or ( peg.8 ) )'
' 2Diisotetradecanoylphosphatidylglycerol <=> Isotetradecanoylcardiolipin-(B. subtilis) + Glycerol'	'NONE'	'GENE_ASSOCIATION:( ( peg.2493 ) or ( peg.8 ) )'
' 2-dodecanoyl-sn-glycerol-3-phosphate + H2O <=> sn-Glycerol-3-phosphate + Dodecanoic-acid + H+'	'NONE'	'GENE_ASSOCIATION:peg.1250'
' 2Glutathione + NADP+ <=> NADPH + H+ + Glutathione-disulfide'	'NONE'	'GENE_ASSOCIATION:peg.899'
' 2H+ + Sirohydrochlorin + Cobalt <=> Cobalt-precorrin-2'	'Coenzyme B12 biosynthesis'	'GENE_ASSOCIATION:peg.1194'
' 2H2O2 => Oxygen + 2H2O'	'Protection from Reactive Oxygen Species'	'GENE_ASSOCIATION:peg.2774'
' 2-hexadec-9-enoyl-sn-glycerol-3-phosphate + H2O <=> sn-Glycerol-3-phosphate + hexadecenoate + H+'	'NONE'	'GENE_ASSOCIATION:peg.1250'
' 2-hexadecanoyl-sn-glycerol-3-phosphate + H2O <=> Hexadecanoic-acid + sn-Glycerol-3-phosphate + H+'	'NONE'	'GENE_ASSOCIATION:peg.1250'
' 2-Hydroxymuconate <=> (Z)-5-Oxohex-2-enedioate'	'NONE'	'GENE_ASSOCIATION:peg.2554'
' 2-Methyl-1-hydroxypropyl-ThPP + Lipoamide <=> S-(2-Methylpropanoyl)-dihydrolipoamide + Thiamin-diphosphate'	'Valine degradation'	'GENE_ASSOCIATION:( peg.1364 and peg.1365 )'
' 2-methylbutanoyl-ACP + H+ + Malonyl-[acyl-carrier-protein] => Acyl-carrier-protein + CO2 + 4-methyl-3-oxo-hexanoyl-ACP'	'NONE'	'GENE_ASSOCIATION:( peg.2192 and peg.2193 )'
' 2-Methylbutanoyl-CoA + Acyl-carrier-protein <=> 2-methylbutanoyl-ACP + CoA'	'NONE'	'GENE_ASSOCIATION:peg.1800'
' 2-Methylpropanoyl-CoA + Acyl-carrier-protein <=> CoA + 2-methylpropionyl-ACP'	'NONE'	'GENE_ASSOCIATION:peg.1800'
' 2O2. => Oxygen + H2O2'	'NONE'	'GENE_ASSOCIATION:peg.1431'
' 2-octadec-11-enoyl-sn-glycerol-3-phosphate + H2O <=> sn-Glycerol-3-phosphate + octadecenoate + H+'	'NONE'	'GENE_ASSOCIATION:peg.1250'
' 2-octadecanoyl-sn-glycerol-3-phosphate + H2O <=> Octadecanoic-acid + sn-Glycerol-3-phosphate + H+'	'NONE'	'GENE_ASSOCIATION:peg.1250'
' 2-octadecanoyl-sn-glycerol-3-phosphate + H2O <=> sn-Glycerol-3-phosphate + H+ + ocdca'	'NONE'	'GENE_ASSOCIATION:peg.1250'
' 2-Octaprenyl-6-methoxy-1,4-benzoquinone + S-Adenosyl-L-methionine => H+ + 2-Octaprenyl-3-methyl-6-methoxy-1,4-benzoquinone + S-Adenosyl-L-homocysteine'	'Ubiquinone Biosynthesis'	'GENE_ASSOCIATION:peg.1922'
' 2-Oxobutanoate + 2-(alpha-Hydroxyethyl)thiamine-diphosphate <=> 2-Aceto-2-hydroxybutanoate + Thiamin-diphosphate'	'Branched-Chain Amino Acid Biosynthesis'	'GENE_ASSOCIATION:( peg.1975 and peg.1976 )'
' 2-Oxobutanoate + CoA <=> Propanoyl-CoA + Formate'	'Threonine anaerobic catabolism gene cluster'	'GENE_ASSOCIATION:( ( peg.1398 ) or ( peg.1908 ) )'
' 2-Oxoglutarate + L-Isoleucine <=> (S)-3-Methyl-2-oxopentanoic-acid + L-Glutamate'	'Isoleucine degradation'	'GENE_ASSOCIATION:peg.970'
' 2-Oxoglutarate + L-Leucine <=> 4-Methyl-2-oxopentanoate + L-Glutamate'	'Leucine Degradation and HMG-CoA Metabolism'	'GENE_ASSOCIATION:peg.970'
' 2-Oxoglutarate + L-Phenylalanine <=> Phenylpyruvate + L-Glutamate'	'Phenylalanine and Tyrosine Branches from Chorismate'	'GENE_ASSOCIATION:peg.1916'
' 2-Oxoglutarate + L-Tyrosine <=> 3-(4-Hydroxyphenyl)pyruvate + L-Glutamate'	'Phenylalanine and Tyrosine Branches from Chorismate'	'GENE_ASSOCIATION:peg.1916'
' 2-Oxoglutarate + L-Valine <=> 3-Methyl-2-oxobutanoic-acid + L-Glutamate'	'Alanine biosynthesis'	'GENE_ASSOCIATION:peg.970'
' 2-Oxoglutarate + N6-Acetyl-LL-2,6-diaminoheptanedioate <=> N-Acetyl-L-2-amino-6-oxopimelate + L-Glutamate'	'Lysine Biosynthesis DAP Pathway'	'GENE_ASSOCIATION:peg.998'
' 2-Oxoglutarate + N-Acetylornithine <=> N-Acetyl-L-glutamate-5-semialdehyde + L-Glutamate'	'Arginine Biosynthesis'	'GENE_ASSOCIATION:peg.1580'
' 2-Oxoglutarate + O-Phospho-4-hydroxy-L-threonine <=> 2-Oxo-3-hydroxy-4-phosphobutanoate + L-Glutamate'	'Pyridoxin (Vitamin B6) Biosynthesis'	'GENE_ASSOCIATION:peg.2814'
' 2-Oxoglutarate + phosphoserine <=> 3-Phosphonooxypyruvate + L-Glutamate'	'Serine Biosynthesis'	'GENE_ASSOCIATION:peg.2814'
' 2Phosphatidylglycerol-dihexadecanoyl <=> Palmitoylcardiolipin-(B. subtilis) + Glycerol'	'NONE'	'GENE_ASSOCIATION:( ( peg.2493 ) or ( peg.8 ) )'
' 2Phosphatidylglycerol-dioctadecanoyl <=> Glycerol + Stearoylcardiolipin-(B. subtilis)'	'NONE'	'GENE_ASSOCIATION:( ( peg.2493 ) or ( peg.8 ) )'
' 2Phosphatidylglycerol-ditetradecanoyl <=> Glycerol + Myristoylcardiolipin-(B. subtilis)'	'NONE'	'GENE_ASSOCIATION:( ( peg.2493 ) or ( peg.8 ) )'
' 2-Phospho-4-(cytidine-5''-diphospho)-2-C-methyl-D-erythritol <=> CMP + 2-C-Methyl-D-erythritol-2,4-cyclodiphosphate'	'Mevalonate Branch of Isoprenoid Biosynthesis'	'GENE_ASSOCIATION:peg.234'
' 2-Phospho-D-glycerate <=> 3-Phospho-D-glycerate'	'Glycolysis and Gluconeogenesis'	'GENE_ASSOCIATION:( ( peg.2196 ) or ( peg.2446 ) )'
' 2-Phospho-D-glycerate <=> H2O + Phosphoenolpyruvate'	'Glycolysis and Gluconeogenesis'	'GENE_ASSOCIATION:peg.2445'
' 2-Phytyl-1,4-naphthoquinone + S-Adenosyl-L-methionine => Phylloquinone + H+ + S-Adenosyl-L-homocysteine'	'Menaquinone and Phylloquinone Biosynthesis'	'GENE_ASSOCIATION:( ( peg.1922 ) or ( peg.631 ) )'
' 2Protoporphyrinogen-IX + 3Oxygen <=> 6H2O + 2Protoporphyrin'	'Heme and Siroheme Biosynthesis'	'GENE_ASSOCIATION:peg.877'
' 2-Succinyl-5-enolpyruvyl-6-hydroxy-3-cyclohexene-1-carboxylate => 2-Succinyl-6-hydroxy-2,4-cyclohexadiene-1-carboxylate + Pyruvate'	'Menaquinone and Phylloquinone Biosynthesis'	'GENE_ASSOCIATION:peg.1666'
' 2-Succinyl-6-hydroxy-2,4-cyclohexadiene-1-carboxylate => 2-Succinylbenzoate + H2O'	'Menaquinone and Phylloquinone Biosynthesis'	'GENE_ASSOCIATION:peg.2510'
' 2-Succinylbenzoate + ATP + H+ + CoA => 2-Succinylbenzoyl-CoA + AMP + Pyrophosphate'	'Menaquinone and Phylloquinone Biosynthesis'	'GENE_ASSOCIATION:peg.1664'
' 2-Succinylbenzoyl-CoA + H+ => 1,4-Dihydroxy-2-naphthoyl-CoA + H2O'	'Menaquinone and Phylloquinone Biosynthesis'	'GENE_ASSOCIATION:peg.1665'
' 2-Succinylbenzoyl-CoA => 1,4-Dihydroxy-2-naphthoate + CoA'	'NONE'	'GENE_ASSOCIATION:peg.1665'
' 2-tetradecanoyl-sn-glycerol-3-phosphate + H2O <=> Tetradecanoic-acid + sn-Glycerol-3-phosphate + H+'	'NONE'	'GENE_ASSOCIATION:peg.1250'
' 3,5/4-Trihydroxycyclohexa-1,2-dione + H2O => 2-Deoxy-5-keto-D-gluconic-acid + H+'	'NONE'	'GENE_ASSOCIATION:peg.2885'
' 3,5/4-Trihydroxycyclohexa-1,2-dione + H2O => 5-Deoxy-glucuronic acid + H+'	'Inositol catabolism'	'GENE_ASSOCIATION:peg.2885'
' 30UDP-N-acetyl-D-galactosamine + H2O + 30UDP-glucose <=> 30UMP + 30UDP + tcam'	'NONE'	'GENE_ASSOCIATION:INITIAL GAP FILLING'
' 3-Dehydroquinate => 3-Dehydroshikimate + H2O'	'Common Pathway For Synthesis of Aromatic Compounds (DAHP synthase to chorismate)'	'GENE_ASSOCIATION:peg.486'
' 3H2O + GTP => 2,5-Diamino-6-(5''-phosphoribosylamino)-4-pyrimidineone + H+ + Pyrophosphate + Formate'	'NONE'	'GENE_ASSOCIATION:GAP FILLING'
' 3-Hydroxyoctodecanoyl-ACP <=> trans-Octodec-2-enoyl-ACP + H2O'	'NONE'	'GENE_ASSOCIATION:peg.2514'
' 3-Methyl-1-hydroxybutyl-ThPP + Lipoamide <=> [Dihydrolipoyllysine-residue-(2-methylpropanoyl)transferase] S-(3-methylbutanoyl)dihydrolipoyllysine + Thiamin-diphosphate'	'Leucine Degradation and HMG-CoA Metabolism'	'GENE_ASSOCIATION:( peg.1364 and peg.1365 )'
' 3-Methyl-2-oxobutanoic-acid + 5,10-Methylenetetrahydrofolate + H2O <=> Tetrahydrofolate + 2-Dehydropantoate'	'Coenzyme A Biosynthesis'	'GENE_ASSOCIATION:peg.1893'
' 3-Methyl-2-oxobutanoic-acid + Acetyl-CoA + H2O => H+ + (2S)-2-Isopropylmalate + CoA'	'Branched-Chain Amino Acid Biosynthesis'	'GENE_ASSOCIATION:peg.1978'
' 3-Methyl-2-oxobutanoic-acid + H+ + Thiamin-diphosphate => CO2 + 2-Methyl-1-hydroxypropyl-ThPP'	'Valine degradation'	'GENE_ASSOCIATION:( peg.1364 and peg.1365 )'
' 3NADPH + Sulfite + 4H+ => Hydrogen-sulfide + 3H2O + 3NADP+'	'NONE'	'GENE_ASSOCIATION:GAP FILLING'
' 3-Phospho-D-glyceroyl-phosphate + H2O => Orthophosphate + 3-Phospho-D-glycerate + 2H+'	'NONE'	'GENE_ASSOCIATION:peg.1373'
' 4-(1-D-Ribitylamino)-5-amino-2,6-dihydroxypyrimidine + 3,4-Dihydroxy-2-butanone-4-phosphate <=> Orthophosphate + H+ + 6,7-Dimethyl-8-(1-D-ribityl)lumazine + 2H2O'	'NONE'	'GENE_ASSOCIATION:GAP FILLING'
' 45(Phosphoglyceryl)-N-Acetyl-beta-D-mannosaminyl-1,4-N-acetyl-D-glucosaminyldiphosphoundecaprenol + 45D-Alanine + 45ATP => 45AMP + 45Pyrophosphate + 45(Alanyl-phosphoglyceryl)-N-Acetyl-beta-D-mannosaminyl-1,4-N-acetyl-D-glucosaminyldiphosphoundecaprenol'	'NONE'	'GENE_ASSOCIATION:( peg.963 and peg.964 and peg.965 and peg.966 )'
' 45(Phosphoglyceryl)-N-Acetyl-beta-D-mannosaminyl-1,4-N-acetyl-D-glucosaminyldiphosphoundecaprenol + 45UDP-glucose <=> 45UDP + 45(Glucosyl-phosphoglyceryl)-N-Acetyl-beta-D-mannosaminyl-1,4-N-acetyl-D-glucosaminyldiphosphoundecaprenol'	'NONE'	'GENE_ASSOCIATION:INITIAL GAP FILLING'
' 45(Phosphoglyceryl)-N-Acetyl-beta-D-mannosaminyl-1,4-N-acetyl-D-glucosaminyldiphosphoundecaprenol + Peptidoglycan-polymer (n-1 subunits) <=> Undecaprenyl-phosphate + glycerol-teichoic acid (n=45), linked, unsubstituted'	'NONE'	'GENE_ASSOCIATION:( peg.1066 and peg.1067 )'
' 4-Amino-2-methyl-5-phosphomethylpyrimidine + ATP <=> ADP + 2-Methyl-4-amino-5-hydroxymethylpyrimidine-diphosphate'	'Thiamin biosynthesis'	'GENE_ASSOCIATION:( ( peg.314 ) or ( peg.656 ) )'
' 4-Amino-4-deoxychorismate => 4-Aminobenzoate + H+ + Pyruvate'	'Folate Biosynthesis'	'GENE_ASSOCIATION:peg.2739'
' 4-Amino-5-hydroxymethyl-2-methylpyrimidine + ATP <=> 4-Amino-2-methyl-5-phosphomethylpyrimidine + ADP'	'Thiamin biosynthesis'	'GENE_ASSOCIATION:( ( peg.314 ) or ( peg.656 ) )'
' 4-Aminobenzoate + 2-Amino-4-hydroxy-6-hydroxymethyl-7,8-dihydropteridine <=> Dihydropteroate + H2O'	'Folate Biosynthesis'	'GENE_ASSOCIATION:peg.222'
' 4-Aminobutanoate + L-Glutamate <=> 4-Aminobutanoate + L-Glutamate'	'NONE'	'GENE_ASSOCIATION:( ( peg.2352 ) or ( peg.444 ) )'
' 4-Aminobutanoate <=> '	'Exchange'	[]
' 4ATP + Adenosyl-cobyrinate a,c diamide + 4L-Glutamine + 4H2O <=> 4Orthophosphate + 4H+ + 4ADP + Adenosyl-cobyrinate hexaamide + 4L-Glutamate'	'Cobalamin synthesis'	'GENE_ASSOCIATION:peg.1200'		reaction:00001	lmo:1448
' 4Fe2+ + Oxygen + 4H+ <=> 4Fe3+ + 2H2O'	'NONE'	'GENE_ASSOCIATION:peg.935'		reaction:00006	lmo:2785
' 4-Hydroxy-benzyl-alcohol <=> '	'Exchange'	[]		reaction:00011	lmo:1053, lmo:1052, OR lmo:1985, lmo:1984, OR lmo:2006,
' 4-Hydroxy-benzyl-alcohol <=> 4-Hydroxy-benzyl-alcohol'	'NONE'	'GENE_ASSOCIATION:GAP FILLING'		reaction:00020	lmo:1729, OR lmo:0018, OR lmo:0261, OR lmo:0271, OR lmo:2761, OR lmo:2781, OR lmo:0300, OR lmo:0372, OR lmo:0574,
' 4-Hydroxy-L-glutamate + 2-Oxoglutarate <=> 4-Hydroxy-2-oxoglutarate + L-Glutamate'	'NONE'	'GENE_ASSOCIATION:( ( peg.1888 ) or ( peg.2091 ) or ( peg.2243 ) )'		reaction:00022	lmo:0183 AND lmo:0184
' 4-Methyl-2-oxopentanoate + H+ + Thiamin-diphosphate => 3-Methyl-1-hydroxybutyl-ThPP + CO2'	'Leucine Degradation and HMG-CoA Metabolism'	'GENE_ASSOCIATION:( peg.1364 and peg.1365 )'		reaction:00029	lmo:1554
' 4-methyl-3-hydroxy-hexanoyl-ACP <=> 4-methyl-trans-hex-2-enoyl-ACP + H2O'	'NONE'	'GENE_ASSOCIATION:peg.2514'		reaction:00056	lmo:0943
' 4-methyl-3-hydroxy-pentanoyl-ACP <=> H2O + 4-methyl-trans-pent-2-enoyl-ACP'	'NONE'	'GENE_ASSOCIATION:peg.2514'		reaction:00060	lmo:1556
' 4-methyl-3-oxo-pentanoyl-ACP + NADPH + H+ <=> 4-methyl-3-hydroxy-pentanoyl-ACP + NADP+'	'NONE'	'GENE_ASSOCIATION:peg.1799'		reaction:00065	lmo:0965
' 4-methyl-hexanoyl-ACP + H+ + Malonyl-[acyl-carrier-protein] => Acyl-carrier-protein + CO2 + 6-methyl-3-oxo-octanoyl-ACP'	'NONE'	'GENE_ASSOCIATION:( peg.2192 and peg.2193 )'		reaction:00074	lmo:1142
' 4-methyl-pentanoyl-ACP + H+ + Malonyl-[acyl-carrier-protein] => Acyl-carrier-protein + CO2 + 6-methyl-3-oxo-heptanoyl-ACP'	'NONE'	'GENE_ASSOCIATION:( peg.2192 and peg.2193 )'		reaction:00077	lmo:0968
' 4-Methylthio-2-oxobutanoic-acid + L-Glutamate <=> L-Methionine + 2-Oxoglutarate'	'Methionine Salvage'	'GENE_ASSOCIATION:peg.284'		reaction:00085	lmo:1733 AND lmo:1734
' 4-methyl-trans-hex-2-enoyl-ACP + H+ + NADH => 4-methyl-hexanoyl-ACP + NAD+'	'NONE'	'GENE_ASSOCIATION:peg.962'		reaction:00086	lmo:0906
' 4-Phospho-L-aspartate + NADPH => Orthophosphate + L-Aspartate-4-semialdehyde + NADP+'	'Threonine and Homoserine Biosynthesis'	'GENE_ASSOCIATION:peg.1429'		reaction:00097	lmo:2611
' 4Porphobilinogen + H2O => 4NH3 + Hydroxymethylbilane'	'Heme and Siroheme Biosynthesis'	'GENE_ASSOCIATION:peg.1548'		reaction:00100	lmo:1563
' 5-(2-Hydroxyethyl)-4-methylthiazole + ATP <=> 4-Methyl-5-(2-phosphoethyl)-thiazole + ADP'	'Thiamin biosynthesis'	'GENE_ASSOCIATION:peg.313'		reaction:00105	lmo:1488
' 5-(5-Phospho-D-ribosylaminoformimino)-1-(5-phosphoribosyl)-imidazole-4-carboxamide <=> N-(5''-Phospho-D-1''-ribulosylformimino)-5-amino-1-(5''''-phospho-D-ribosyl)-4-imidazolecarboxamide'	'Tryptophan synthesis'	'GENE_ASSOCIATION:peg.559'		reaction:00114	lmo:0039
' 5,10-Methylenetetrahydrofolate + Glycine + H2O <=> Tetrahydrofolate + L-Serine'	'Folate Biosynthesis'	'GENE_ASSOCIATION:peg.2529'		reaction:00117	lmo:1929
' 5,10-Methylenetetrahydrofolate + NADP+ <=> NADPH + 5,10-Methenyltetrahydrofolate'	'Folate Biosynthesis'	'GENE_ASSOCIATION:peg.1352'		reaction:00119	lmo:1313
' 5-Amino-6-(5''-phosphoribitylamino)uracil + H2O => Orthophosphate + 4-(1-D-Ribitylamino)-5-amino-2,6-dihydroxypyrimidine + H+'	'NONE'	'GENE_ASSOCIATION:GAP FILLING'		reaction:00122	lmo:1329, OR lmo:0728,
' 5-Amino-6-(5''-phosphoribitylamino)uracil + NADP+ <=> 5-Amino-6-(5''-phosphoribosylamino)uracil + NADPH + H+'	'NONE'	'GENE_ASSOCIATION:GAP FILLING'		reaction:00126	lmo:1664
' 5-Aminolevulinate <=> (S)-4-Amino-5-oxopentanoate'	'Heme and Siroheme Biosynthesis'	'GENE_ASSOCIATION:( ( peg.1545 ) or ( peg.1677 ) )'		reaction:00132	lmo:2403
' 5-Deoxy-glucuronic acid <=> 2-Deoxy-5-keto-D-gluconic-acid'	'Inositol catabolism'	'GENE_ASSOCIATION:peg.381'		reaction:00138	lmo:1093
' 5-Formyltetrahydrofolate + ATP => Orthophosphate + ADP + 5,10-Methenyltetrahydrofolate'	'One-carbon metabolism by tetrahydropterines'	'GENE_ASSOCIATION:peg.1328'		reaction:00139	lmo:1524
' 5-Hydroxy-2-oxo-4-ureido-2,5-dihydro-1H-imidazole-5-carboxylate + H+ => CO2 + (R)(-)-Allantoin'	'NONE'	'GENE_ASSOCIATION:SPONTANEOUS'		reaction:00143	lmo:1494
' 5-Hydroxy-2-oxo-4-ureido-2,5-dihydro-1H-imidazole-5-carboxylate + H+ => CO2 + (S)(+)-Allantoin'	'NONE'	'GENE_ASSOCIATION:SPONTANEOUS'		reaction:00148	lmo:1570
' 5-Hydroxyisourate + H2O => CO2 + (R)(-)-Allantoin'	'NONE'	'GENE_ASSOCIATION:SPONTANEOUS'		reaction:00151	lmo:1867
' 5-Hydroxyisourate + H2O => CO2 + (S)(+)-Allantoin'	'NONE'	'GENE_ASSOCIATION:SPONTANEOUS'		reaction:00157	lmo:1406, OR lmo:1917,
' 5-methyl-3-hydroxy-hexanoyl-ACP <=> H2O + 5-methyl-trans-hex-2-enoyl-ACP'	'NONE'	'GENE_ASSOCIATION:peg.2514'		reaction:00159	lmo:1915
' 5-methyl-3-oxo-hexanoyl-ACP + NADPH + H+ <=> 5-methyl-3-hydroxy-hexanoyl-ACP + NADP+'	'NONE'	'GENE_ASSOCIATION:peg.1799'		reaction:00165	lmo:1812 AND lmo:1813
' 5-Methyltetrahydrofolate + L-Homocysteine <=> Tetrahydrofolate + L-Methionine'	'NONE'	'GENE_ASSOCIATION:GAP FILLING'		reaction:00171	lmo:1634
' 5-Methyltetrahydrofolate + NADP+ <=> 5,10-Methylenetetrahydrofolate + NADPH + H+'	'Methionine Biosynthesis'	'GENE_ASSOCIATION:peg.1670'		reaction:00173	lmo:2103
' 5-Methyltetrahydropteroyltri-L-glutamate + H+ + S-Adenosyl-L-homocysteine <=> Tetrahydropteroyltri-L-glutamate + S-Adenosyl-L-methionine'	'NONE'	'GENE_ASSOCIATION:peg.1673'		reaction:00178	lmo:1414
' 5-Methyltetrahydropteroyltri-L-glutamate + L-Homocysteine <=> L-Methionine + Tetrahydropteroyltri-L-glutamate'	'Methionine Biosynthesis'	'GENE_ASSOCIATION:peg.1673'		reaction:00179	lmo:1260
' 5-Methylthio-D-ribose + H+ <=> 5-Methylthio-D-ribose + H+'	'NONE'	'GENE_ASSOCIATION:GAP FILLING'		reaction:00184	lmo:0560
' 5-Methylthio-D-ribose <=> '	'Exchange'	[]		reaction:00187	lmo:1299
' 5-O-(1-Carboxyvinyl)-3-phosphoshikimate => Orthophosphate + Chorismate + H+'	'Common Pathway For Synthesis of Aromatic Compounds (DAHP synthase to chorismate)'	'GENE_ASSOCIATION:peg.1919'		reaction:00192	lmo:1590
' 5-Phospho-alpha-D-ribose-1-diphosphate + 2H+ + Pyridine-2,3-dicarboxylate => CO2 + Pyrophosphate + Nicotinate-D-ribonucleotide'	'NAD and NADP cofactor biosynthesis global'	'GENE_ASSOCIATION:peg.2015'		reaction:00193	lmo:1237
' 5-Phospho-alpha-D-ribose-1-diphosphate + Adenine => AMP + Pyrophosphate'	'Purine conversions'	'GENE_ASSOCIATION:peg.1516'		reaction:00194	lmo:2363, OR lmo:2434, OR lmo:0447,
' 5-Phospho-alpha-D-ribose-1-diphosphate + Anthranilate => Pyrophosphate + N-(5-Phospho-D-ribosyl)anthranilate'	'Tryptophan synthesis'	'GENE_ASSOCIATION:peg.1623'		reaction:00199	lmo:1566
' 5-Phospho-alpha-D-ribose-1-diphosphate + ATP => Phosphoribosyl-ATP + Pyrophosphate'	'Histidine Biosynthesis'	'GENE_ASSOCIATION:( peg.563 and peg.564 )'		reaction:00206	lmo:1439
' 5-Phospho-alpha-D-ribose-1-diphosphate + L-Glutamine + H2O => 5-Phosphoribosylamine + Pyrophosphate + L-Glutamate'	'De Novo Purine Biosynthesis'	'GENE_ASSOCIATION:peg.1760'		reaction:00212	lmo:2403
' 5-Phospho-alpha-D-ribose-1-diphosphate + Orotate => Orotidine-5''-phosphate + Pyrophosphate'	'NONE'	'GENE_ASSOCIATION:peg.1823'		reaction:00213	lmo:1078
' 5-Phospho-alpha-D-ribose-1-diphosphate + Uracil => UMP + Pyrophosphate'	'pyrimidine conversions'	'GENE_ASSOCIATION:peg.1832'		reaction:00214	lmo:2477
' 5-Phospho-alpha-D-ribose-1-diphosphate + Xanthine => Xanthosine-5''-phosphate + Pyrophosphate'	'Purine conversions'	'GENE_ASSOCIATION:( ( peg.1876 ) or ( peg.217 ) )'		reaction:00216	lmo:1339
' 5''-Phosphoribosylglycinamide + 10-Formyltetrahydrofolate <=> Tetrahydrofolate + 5''-Phosphoribosyl-N-formylglycinamide + H+'	'De Novo Purine Biosynthesis'	'GENE_ASSOCIATION:peg.1758'		reaction:00222	lmo:1729, OR lmo:0018, OR lmo:0261, OR lmo:0271, OR lmo:2761, OR lmo:2781, OR lmo:0300, OR lmo:0372, OR lmo:0574,
' 5''-Phosphoribosyl-N-formylglycinamide + ATP + L-Glutamine + H2O => Orthophosphate + 2-(Formamido)-N1-(5''-phosphoribosyl)acetamidine + H+ + ADP + L-Glutamate'	'De Novo Purine Biosynthesis'	'GENE_ASSOCIATION:( peg.1761 and peg.1762 and peg.1763 )'		reaction:00224	lmo:2211
' 6-Amino-2-oxohexanoate => 1,2-Didehydropiperidine-2-carboxylate + H+ + H2O'	'NONE'	'GENE_ASSOCIATION:SPONTANEOUS'		reaction:00225	lmo:1581
' 6-methyl-3-hydroxy-heptanoyl-ACP <=> 6-methyl-trans-hept-2-enoyl-ACP + H2O'	'NONE'	'GENE_ASSOCIATION:peg.2514'		reaction:00227	lmo:1381
' 6-methyl-3-hydroxy-octanoyl-ACP <=> 6-methyl-trans-oct-2-enoyl-ACP + H2O'	'NONE'	'GENE_ASSOCIATION:peg.2514'		reaction:00237	lmo:1929
' 6-methyl-heptanoyl-ACP + H+ + Malonyl-[acyl-carrier-protein] => Acyl-carrier-protein + 8-methyl-3-oxo-nonanoyl-ACP + CO2'	'NONE'	'GENE_ASSOCIATION:( peg.2192 and peg.2193 )'		reaction:00239	lmo:1827
' 6-methyl-trans-hept-2-enoyl-ACP + H+ + NADH => NAD+ + 6-methyl-heptanoyl-ACP'	'NONE'	'GENE_ASSOCIATION:peg.962'		reaction:00250	lmo:1072
' 6-methyl-trans-hept-2-enoyl-ACP + NADPH + H+ => 6-methyl-heptanoyl-ACP + NADP+'	'NONE'	'GENE_ASSOCIATION:peg.1680'		reaction:00256	lmo:1567
' 6-methyl-trans-oct-2-enoyl-ACP + H+ + NADH => NAD+ + 6-methyl-octanoyl-ACP'	'NONE'	'GENE_ASSOCIATION:peg.962'		reaction:00260	lmo:1897, OR lmo:2100, OR lmo:2252,
' 6-methyl-trans-oct-2-enoyl-ACP + NADPH + H+ => 6-methyl-octanoyl-ACP + NADP+'	'NONE'	'GENE_ASSOCIATION:peg.1680'		reaction:00262	lmo:2023
' 6-Phospho-D-gluconate + NADP+ => CO2 + D-Ribulose-5-phosphate + NADPH'	'Formaldehyde assimilation: Ribulose monophosphate pathway'	'GENE_ASSOCIATION:peg.1368'		reaction:00278	lmo:1579
' 7Isopentenyl-diphosphate + trans,trans,cis-Geranylgeranyl-diphosphate => Undecaprenyl-diphosphate + 7Pyrophosphate'	'Mevalonate Branch of Isoprenoid Biosynthesis'	'GENE_ASSOCIATION:peg.1307'		reaction:00283	lmo:0886
' 7-methyl-3-hydroxy-octanoyl-ACP <=> 7-methyl-trans-oct-2-enoyl-ACP + H2O'	'NONE'	'GENE_ASSOCIATION:peg.2514'		reaction:00288	lmo:0355
' 7-methyl-3-oxo-octanoyl-ACP + NADPH + H+ <=> 7-methyl-3-hydroxy-octanoyl-ACP + NADP+'	'NONE'	'GENE_ASSOCIATION:peg.1799'		reaction:00292	lmo:2537
' 7-methyl-octanoyl-ACP + H+ + Malonyl-[acyl-carrier-protein] => 9-methyl-3-oxo-decanoyl-ACP + Acyl-carrier-protein + CO2'	'NONE'	'GENE_ASSOCIATION:( peg.2192 and peg.2193 )'		reaction:00293	lmo:0198
' 7-methyl-trans-oct-2-enoyl-ACP + H+ + NADH => 7-methyl-octanoyl-ACP + NAD+'	'NONE'	'GENE_ASSOCIATION:peg.962'		reaction:00295	lmo:2477
' 7-methyl-trans-oct-2-enoyl-ACP + NADPH + H+ => 7-methyl-octanoyl-ACP + NADP+'	'NONE'	'GENE_ASSOCIATION:peg.1680'		reaction:00297	lmo:2537
' 8-methyl-3-hydroxy-decanoyl-ACP <=> H2O + 8-methyl-trans-dec-2-enoyl-ACP'	'NONE'	'GENE_ASSOCIATION:peg.2514'		reaction:00299	lmo:1933
' 8-methyl-3-hydroxy-nonanoyl-ACP <=> 8-methyl-trans-non-2-enoyl-ACP + H2O'	'NONE'	'GENE_ASSOCIATION:peg.2514'		reaction:00302	lmo:1933
' 8-methyl-3-oxo-nonanoyl-ACP + NADPH + H+ <=> 8-methyl-3-hydroxy-nonanoyl-ACP + NADP+'	'NONE'	'GENE_ASSOCIATION:peg.1799'		reaction:00303	lmo:1523, OR lmo:0812, OR lmo:0967,
' 8-methyl-decanoyl-ACP + H+ + Malonyl-[acyl-carrier-protein] => Acyl-carrier-protein + 10-methyl-3-oxo-dodecanoyl-ACP + CO2'	'NONE'	'GENE_ASSOCIATION:( peg.2192 and peg.2193 )'		reaction:00313	lmo:1952
' 8-methyl-nonanoyl-ACP + H+ + Malonyl-[acyl-carrier-protein] => Acyl-carrier-protein + CO2 + 10-methyl-3-oxo-undecanoyl-ACP'	'NONE'	'GENE_ASSOCIATION:( peg.2192 and peg.2193 )'		reaction:00322	lmo:2694
' 8-methyl-trans-non-2-enoyl-ACP + H+ + NADH => NAD+ + 8-methyl-nonanoyl-ACP'	'NONE'	'GENE_ASSOCIATION:peg.962'		reaction:00324	lmo:0078
' 8-methyl-trans-non-2-enoyl-ACP + NADPH + H+ => 8-methyl-nonanoyl-ACP + NADP+'	'NONE'	'GENE_ASSOCIATION:peg.1680'		reaction:00337	lmo:1235, OR lmo:1436, OR lmo:2374,
' 9.2387e-006Pyridoxal-phosphate + 2.0806e-006Stearoyllipoteichoic-acid (n=24), linked, D-alanine substituted + 2.848e-006Stearoyllipoteichoic-acid (n=24), linked, unsubstituted + 4.0584e-005Fe2+ + 5.1303e-006Tetrahydrofolate + 1.424e-005Undecaprenyl-diphosphate + 7.4272e-006Glutathione + 5.6676e-006CDP + 1.1385e-006glycerol-teichoic acid (n=45), linked, D-ala substituted + 1.3903e-006Isoheptadec…	'NONE'	'GENE_ASSOCIATION:BOF'		reaction:00338	lmo:2023
' 9-methyl-3-hydroxy-decanoyl-ACP <=> 9-methyl-trans-dec-2-enoyl-ACP + H2O'	'NONE'	'GENE_ASSOCIATION:peg.2514'		reaction:00342	lmo:1940
' 9-methyl-3-oxo-decanoyl-ACP + NADPH + H+ <=> 9-methyl-3-hydroxy-decanoyl-ACP + NADP+'	'NONE'	'GENE_ASSOCIATION:peg.1799'		reaction:00346	lmo:1900
' 9-methyl-trans-dec-2-enoyl-ACP + H+ + NADH => NAD+ + 9-methyl-decanoyl-ACP'	'NONE'	'GENE_ASSOCIATION:peg.962'		reaction:00351	lmo:2770
' 9-methyl-trans-dec-2-enoyl-ACP + NADPH + H+ => NADP+ + 9-methyl-decanoyl-ACP'	'NONE'	'GENE_ASSOCIATION:peg.1680'		reaction:00363	lmo:2403
' Acetaldehyde + NAD+ + CoA <=> Acetyl-CoA + H+ + NADH'	'Fermentations: Mixed acid'	'GENE_ASSOCIATION:peg.1626'		reaction:00364	lmo:1939
' Acetyl-CoA + alpha-D-Glucosamine-1-phosphate => N-Acetyl-D-glucosamine-1-phosphate + H+ + CoA'	'Sialic Acid Metabolism'	'GENE_ASSOCIATION:peg.196'		reaction:00365	lmo:1497
' Acetyl-CoA + Butanoyl-CoA <=> 3-Oxohexanoyl-CoA + CoA'	'n-Phenylalkanoic acid degradation'	'GENE_ASSOCIATION:peg.1406'		reaction:00368	lmo:1497
' Acetyl-CoA + Carboxybiotin-carboxyl-carrier-protein <=> Holo-[carboxylase] + Malonyl-CoA'	'Fatty Acid Biosynthesis FASII'	'GENE_ASSOCIATION:( peg.1564 and peg.1565 )'		reaction:00369	lmo:1497
' Acetyl-CoA + Decanoyl-CoA <=> CoA + 3-Oxododecanoyl-CoA'	'n-Phenylalkanoic acid degradation'	'GENE_ASSOCIATION:peg.1406'		reaction:00371	lmo:2584 AND lmo:2586
' Acetyl-CoA + Formate <=> Pyruvate + CoA'	'Butanol Biosynthesis'	'GENE_ASSOCIATION:( ( peg.1398 ) or ( peg.1908 ) )'		reaction:00392	lmo:1329, OR lmo:0728,
' Acetyl-CoA + H2O + 2,3,4,5-Tetrahydrodipicolinate <=> N-Acetyl-L-2-amino-6-oxopimelate + CoA'	'Lysine Biosynthesis DAP Pathway'	'GENE_ASSOCIATION:peg.1003'		reaction:00395	lmo:0043
' Acetyl-CoA + H2O + Acetoacetyl-CoA => (S)-3-Hydroxy-3-methylglutaryl-CoA + H+ + CoA'	'Mevalonate Branch of Isoprenoid Biosynthesis'	'GENE_ASSOCIATION:peg.1407'		reaction:00405	lmo:2694
' Acetyl-CoA + Lauroyl-CoA <=> 3-Oxotetradecanoyl-CoA + CoA'	'n-Phenylalkanoic acid degradation'	'GENE_ASSOCIATION:peg.1406'		reaction:00409	lmo:1929
' Acetyl-CoA + L-Glutamate => H+ + N-Acetyl-L-glutamate + CoA'	'Arginine Biosynthesis'	'GENE_ASSOCIATION:peg.1582'		reaction:00410	lmo:2559
' Acetyl-CoA + L-Homoserine => O-Acetyl-L-homoserine + CoA'	'Methionine Biosynthesis'	'GENE_ASSOCIATION:peg.589'		reaction:00412	lmo:2559
' Acetyl-CoA + L-Serine => O-Acetyl-L-serine + CoA'	'Methionine Biosynthesis'	'GENE_ASSOCIATION:peg.236'		reaction:00414	lmo:1835 AND lmo:1836
' Acetyl-CoA + Maltose => Acetyl-maltose + CoA'	'Maltose and Maltodextrin Utilization'	'GENE_ASSOCIATION:peg.658'		reaction:00416	lmo:1663
' Acetyl-phosphate + H2O => Orthophosphate + Acetate + 2H+'	'Pyruvate metabolism II: acetyl-CoA, acetogenesis from pyruvate'	'GENE_ASSOCIATION:peg.1373'		reaction:00420	lmo:0896
' Acyl-carrier-protein + 3-Methylbutanoyl-CoA <=> 3-methylbutanoyl-ACP + CoA'	'NONE'	'GENE_ASSOCIATION:peg.1800'		reaction:00423	lmo:0238
' Acyl-carrier-protein + Acetyl-CoA <=> Acetyl-[acyl-carrier-protein] + CoA'	'Fatty Acid Biosynthesis FASII'	'GENE_ASSOCIATION:( peg.2192 and peg.2193 )'		reaction:00440	lmo:1817
' Acyl-carrier-protein + H2O <=> Pantetheine-4''-phosphate + Apo-[acyl-carrier-protein]'	'NONE'	'GENE_ASSOCIATION:GAP FILLING'		reaction:00459	lmo:2455
' Acyl-carrier-protein + Malonyl-CoA <=> Malonyl-[acyl-carrier-protein] + CoA'	'Fatty Acid Biosynthesis FASII'	'GENE_ASSOCIATION:peg.1800'		reaction:00461	lmo:2526, OR lmo:2552,
' Adenosine + H+ <=> Adenosine + H+'	'Exchange'	'GENE_ASSOCIATION:BIOLOG GAP FILLING'		reaction:00469	lmo:0265
' Adenosine <=> '	'Exchange'	[]		reaction:00474	lmo:1627 AND lmo:1628
' Adenosyl-cobinamide + ATP <=> Adenosyl-cobinamide phosphate + H+ + ADP'	'Coenzyme B12 biosynthesis'	'GENE_ASSOCIATION:peg.1139'		reaction:00493	lmo:1925
' Adenosyl-cobinamide + GTP <=> Adenosyl-cobinamide phosphate + H+ + GDP'	'Coenzyme B12 biosynthesis'	'GENE_ASSOCIATION:peg.1139'		reaction:00499	lmo:1534, OR lmo:0210,
' Adenosyl-cobinamide phosphate + H+ + GTP <=> Adenosine-GDP-cobinamide + Pyrophosphate'	'Cobalamin synthesis'	'GENE_ASSOCIATION:peg.1139'		reaction:00501	lmo:0383
' Adenylyl-sulfate + trdrd => trdox + AMP + Sulfite'	'NONE'	'GENE_ASSOCIATION:GAP FILLING'		reaction:00509	lmo:0913
' ADP-ribose + H2O => D-Ribose-5-phosphate + AMP'	'NAD and NADP cofactor biosynthesis global'	'GENE_ASSOCIATION:( ( peg.1956 ) or ( peg.482 ) )'		reaction:00512	lmo:0078
' Agmatine + H2O => NH3 + N-Carbamoylputrescine'	'Polyamine Metabolism'	'GENE_ASSOCIATION:( peg.38 and peg.40 )'		reaction:00515	lmo:1929
' Ala-Gln + ATP + H2O => Orthophosphate + Ala-Gln + H+ + ADP'	'NONE'	'''GENE_ASSOCIATION:( ( peg.135 and peg.136 and peg.137 ) or ( peg.152 ) or ( peg.2035 ) or ( peg.2183 and peg.2184 an...'' <Preview truncated at 128 characters>'		reaction:00527	lmo:1925
' Ala-Gln + H2O <=> L-Alanine + L-Glutamine'	'NONE'	'GENE_ASSOCIATION:( ( peg.1346 ) or ( peg.1701 ) )'		reaction:00539	lmo:1175 AND lmo:1176
' Ala-Gln <=> '	'Exchange'	[]		reaction:00541	lmo:0305
' Ala-His + ATP + H2O => Orthophosphate + Ala-His + H+ + ADP'	'NONE'	'''GENE_ASSOCIATION:( ( peg.135 and peg.136 and peg.137 ) or ( peg.152 ) or ( peg.2035 ) or ( peg.2183 and peg.2184 an...'' <Preview truncated at 128 characters>'		reaction:00543	lmo:1171, OR lmo:1634, OR lmo:0773,
' Ala-His + H2O <=> L-Histidine + L-Alanine'	'NONE'	'GENE_ASSOCIATION:( ( peg.1346 ) or ( peg.1701 ) )'		reaction:00545	lmo:1571
' Ala-His <=> '	'Exchange'	[]		reaction:00547	lmo:0813
' ala-L-asp-L + H2O <=> L-Aspartate + L-Alanine'	'NONE'	'GENE_ASSOCIATION:( ( peg.1346 ) or ( peg.1701 ) )'		reaction:00549	lmo:0830
' ala-L-asp-L <=> '	'Exchange'	[]		reaction:00552	lmo:2358, OR lmo:2721, OR lmo:0877, OR lmo:0957,
' Ala-Leu + H2O <=> L-Alanine + L-Leucine'	'NONE'	'GENE_ASSOCIATION:( ( peg.1346 ) or ( peg.1701 ) )'		reaction:00555	lmo:0727
' Ala-Leu <=> '	'Exchange'	[]		reaction:00558	lmo:2367
' ala-L-glu-L + H2O <=> L-Alanine + L-Glutamate'	'NONE'	'GENE_ASSOCIATION:( ( peg.1346 ) or ( peg.1701 ) )'		reaction:00559	lmo:2110
' ala-L-glu-L <=> '	'Exchange'	[]		reaction:00566	lmo:1679
' ala-L-Thr-L <=> '	'Exchange'	[]		reaction:00575	lmo:0184
' all-trans-Hexaprenyl-diphosphate + Isopentenyl-diphosphate => all-trans-Heptaprenyl-diphosphate + Pyrophosphate'	'NONE'	'GENE_ASSOCIATION:( ( peg.1921 and peg.1923 ) or ( peg.2630 and peg.2631 ) )'		reaction:00604	lmo:1978
' all-trans-Pentaprenyl-diphosphate + Isopentenyl-diphosphate => all-trans-Hexaprenyl-diphosphate + Pyrophosphate'	'NONE'	'GENE_ASSOCIATION:( ( peg.1921 and peg.1923 ) or ( peg.2630 and peg.2631 ) )'		reaction:00606	lmo:1254, OR lmo:0862,
' alpha,alpha-Trehalose + Phosphoenolpyruvate <=> alpha,alpha''-Trehalose-6-phosphate + Pyruvate'	'NONE'	'GENE_ASSOCIATION:peg.1247'		reaction:00608	lmo:0018, OR lmo:0261, OR lmo:0271, OR lmo:2761, OR lmo:2771, OR lmo:0319, OR lmo:0521, OR lmo:0739, OR lmo:0917,
' alpha,alpha-Trehalose <=> '	'Exchange'	[]		reaction:00611	lmo:1936
' alpha,alpha''-Trehalose-6-phosphate + H2O <=> D-Glucose + D-Glucose-6-phosphate'	'Trehalose Uptake and Utilization'	'GENE_ASSOCIATION:( ( peg.1246 ) or ( peg.855 ) )'		reaction:00612	lmo:1936
' alpha-D-Glucosamine-1-phosphate <=> D-Glucosamine-6-phosphate'	'Sialic Acid Metabolism'	'GENE_ASSOCIATION:peg.2109'		reaction:00615	lmo:1034, OR lmo:1538,
' alpha-D-Ribose-1-phosphate <=> D-Ribose-5-phosphate'	'Deoxyribose and Deoxynucleoside Catabolism'	'GENE_ASSOCIATION:peg.1945'		reaction:00616	lmo:1293
' alpha-Methyl-D-glucoside + H2O <=> D-Glucose + Methanol'	'NONE'	'''GENE_ASSOCIATION:( ( peg.1721 ) or ( peg.18 ) or ( peg.259 ) or ( peg.269 ) or ( peg.2750 ) or ( peg.2770 ) or ( peg...'' <Preview truncated at 128 characters>'		reaction:00621	lmo:1089
' alpha-Ribazole + Adenosine-GDP-cobinamide <=> GMP + Cobamide-coenzyme'	'Cobalamin synthesis'	'GENE_ASSOCIATION:peg.1140'		reaction:00646	lmo:2770
' Aminoimidazole-ribotide + H2O <=> 4-Amino-5-hydroxymethyl-2-methylpyrimidine + Orthophosphate + 0.5Oxygen + 2H+ + Glycolaldehyde'	'NONE'	'GENE_ASSOCIATION:GAP FILLING'		reaction:00649	lmo:0223
' AMP + H+ <=> AMP + H+'	'Exchange'	'GENE_ASSOCIATION:BIOLOG GAP FILLING'		reaction:00650	lmo:1354, OR lmo:1709,
' AMP + H2O => Orthophosphate + Adenosine + H+'	'Purine conversions'	'GENE_ASSOCIATION:peg.2910'		reaction:00670	lmo:2103
' AMP <=> '	'Exchange'	[]		reaction:00671	lmo:0383
' Anteisoheptadecanoyllipoteichoic-acid (n=24), linked, unsubstituted + 24UDP-glucose <=> 24UDP + Anteisoheptadecanoyllipoteichoic-acid (n=24), linked, glucose substituted'	'NONE'	'GENE_ASSOCIATION:INITIAL GAP FILLING'		reaction:00676	lmo:1414
' Apo-[acyl-carrier-protein] + CoA <=> Acyl-carrier-protein + Adenosine-3'',5''-bisphosphate'	'Fatty Acid Biosynthesis FASII'	'GENE_ASSOCIATION:peg.878'		reaction:00686	lmo:1873
' Arbutin <=> '	'Exchange'	[]		reaction:00689	lmo:1551
' Arbutin-6-phosphate + H2O <=> p-Benzenediol + beta-D-Glucose-6-phosphate'	'Beta-Glucoside Metabolism'	'''GENE_ASSOCIATION:( ( peg.18 ) or ( peg.259 ) or ( peg.269 ) or ( peg.2750 ) or ( peg.2760 ) or ( peg.316 ) or ( peg....'' <Preview truncated at 128 characters>'		reaction:00690	lmo:1877 AND
' Arbutin-6-phosphate + H2O <=> p-Benzenediol + D-Glucose-6-phosphate'	'NONE'	'''GENE_ASSOCIATION:( ( peg.18 ) or ( peg.259 ) or ( peg.269 ) or ( peg.2750 ) or ( peg.2760 ) or ( peg.316 ) or ( peg....'' <Preview truncated at 128 characters>'		reaction:00692	lmo:2539
' Arsenic-acid <=> '	'Exchange'	[]		reaction:00707	lmo:1939
' Arsenic-acid => Arsenic-acid'	'NONE'	'GENE_ASSOCIATION:peg.1292'		reaction:00708	lmo:2403
' Arsenite <=> '	'Exchange'	[]		reaction:00709	lmo:1497
' Arsenite <=> Arsenite'	'NONE'	'GENE_ASSOCIATION:peg.1292'		reaction:00710	lmo:1832
' ARSENOBETAINE + H+ <=> ARSENOBETAINE + H+'	'NONE'	'GENE_ASSOCIATION:peg.2083'		reaction:00711	lmo:1840
' ARSENOBETAINE <=> '	'Exchange'	[]		reaction:00712	lmo:1497
' ATP + (R)-5-Diphosphomevalonate => Orthophosphate + CO2 + Isopentenyl-diphosphate + ADP'	'Mevalonate Branch of Isoprenoid Biosynthesis'	'GENE_ASSOCIATION:peg.11'		reaction:00713	lmo:1497
' ATP + (R)-5-Phosphomevalonate <=> (R)-5-Diphosphomevalonate + ADP'	'Mevalonate Branch of Isoprenoid Biosynthesis'	'GENE_ASSOCIATION:peg.2894'		reaction:00714	lmo:2216
' ATP + 1,2-Diacyl-sn-glycerol-didodecanoyl <=> 1,2-didodecanoyl-sn-glycerol-3-phosphate + ADP'	'NONE'	'GENE_ASSOCIATION:peg.1456'		reaction:00715	lmo:1497
' ATP + 1,2-Diacyl-sn-glycerol-dioctadec-11-enoyl <=> 1,2-dioctadec-11-enoyl-sn-glycerol-3-phosphate + ADP'	'NONE'	'GENE_ASSOCIATION:peg.1456'		reaction:00726	lmo:1632 AND lmo:1633
' ATP + 1,2-Diacyl-sn-glycerol-dioctadecanoyl <=> 1,2-dioctadecanoyl-sn-glycerol-3-phosphate + ADP'	'NONE'	'GENE_ASSOCIATION:peg.1456'		reaction:00727	lmo:1632 AND lmo:1633
' ATP + 1,2-Diacyl-sn-glycerol-ditetradec-7-enoyl <=> 1,2-ditetradec-7-enoyl-sn-glycerol-3-phosphate + ADP'	'NONE'	'GENE_ASSOCIATION:peg.1456'		reaction:00737	lmo:1991
' ATP + 1,2-Diisoheptadecanoyl-sn-glycerol <=> 1,2-diisoheptadecanoyl-sn-glycerol-3-phosphate + ADP'	'NONE'	'GENE_ASSOCIATION:peg.1456'		reaction:00740	lmo:1680
' ATP + 1,2-Diisohexadecanoyl-sn-glycerol <=> 1,2-diisohexadecanoyl-sn-glycerol-3-phosphate + ADP'	'NONE'	'GENE_ASSOCIATION:peg.1456'		reaction:00745	lmo:2697, lmo:2696, lmo:2695, OR lmo:0348, lmo:0347, OR lmo:0351,
' ATP + 2-Amino-4-hydroxy-6-hydroxymethyl-7,8-dihydropteridine <=> 2-Amino-7,8-dihydro-4-hydroxy-6-(diphosphooxymethyl)pteridine + AMP'	'Folate Biosynthesis'	'GENE_ASSOCIATION:peg.224'		reaction:00747	lmo:2457, OR lmo:0346,
' ATP + 2Calcium + H2O <=> Orthophosphate + 2Calcium + H+ + ADP'	'NONE'	'GENE_ASSOCIATION:GAP FILLING'		reaction:00748	lmo:1906
' ATP + 3-Phospho-D-glycerate + H+ <=> 3-Phospho-D-glyceroyl-phosphate + ADP'	'Glycolysis and Gluconeogenesis'	'GENE_ASSOCIATION:peg.2448'		reaction:00758	lmo:1292, OR lmo:0616,
' ATP + 4-(Cytidine-5''-diphospho)-2-C-methyl-D-erythritol <=> 2-Phospho-4-(cytidine-5''-diphospho)-2-C-methyl-D-erythritol + ADP'	'Mevalonate Branch of Isoprenoid Biosynthesis'	'GENE_ASSOCIATION:peg.188'		reaction:00762	lmo:1737
' ATP + 5-Phosphoribosylamine + Glycine => Orthophosphate + 5''-Phosphoribosylglycinamide + H+ + ADP'	'De Novo Purine Biosynthesis'	'GENE_ASSOCIATION:peg.1756'		reaction:00763	lmo:1171, OR lmo:1634, OR lmo:0773,
' ATP + Acetate + H+ <=> Acetyl-phosphate + ADP'	'Fermentations: Mixed acid'	'GENE_ASSOCIATION:peg.1573'		reaction:00768	lmo:1153 AND lmo:1154 AND lmo:1155
' ATP + ala-L-asp-L + H2O => Orthophosphate + H+ + ala-L-asp-L + ADP'	'NONE'	'''GENE_ASSOCIATION:( ( peg.135 and peg.136 and peg.137 ) or ( peg.152 ) or ( peg.2035 ) or ( peg.2183 and peg.2184 an...'' <Preview truncated at 128 characters>'		reaction:00769	lmo:1153 AND lmo:1154 AND lmo:1155
' ATP + Ala-Leu + H2O => Orthophosphate + Ala-Leu + H+ + ADP'	'NONE'	'''GENE_ASSOCIATION:( ( peg.135 and peg.136 and peg.137 ) or ( peg.152 ) or ( peg.2035 ) or ( peg.2183 and peg.2184 an...'' <Preview truncated at 128 characters>'		reaction:00770	lmo:0199, OR lmo:0509,
' ATP + ala-L-glu-L + H2O => Orthophosphate + ala-L-glu-L + H+ + ADP'	'NONE'	'''GENE_ASSOCIATION:( ( peg.135 and peg.136 and peg.137 ) or ( peg.152 ) or ( peg.2035 ) or ( peg.2183 and peg.2184 an...'' <Preview truncated at 128 characters>'		reaction:00775	lmo:1965, OR lmo:0487,
' ATP + Aminoimidazole-ribotide + HCO3 => Orthophosphate + 1-(5-Phospho-D-ribosyl)-5-amino-4-imidazolecarboxylate + H+ + ADP'	'NONE'	'GENE_ASSOCIATION:( peg.1766 and peg.1767 )'		reaction:00776	lmo:2598, lmo:1328, OR lmo:2342, lmo:1949, lmo:1843,
' ATP + AMP <=> 2ADP'	'Purine conversions'	'GENE_ASSOCIATION:peg.2601'		reaction:00777	lmo:2662, OR lmo:2674, OR lmo:0345, OR lmo:0498, OR lmo:0975,
' ATP + ARSENOBETAINE + H2O => Orthophosphate + ARSENOBETAINE + H+ + ADP'	'NONE'	'GENE_ASSOCIATION:peg.1414'		reaction:00778	lmo:1954
' ATP + Biotin + H2O => Orthophosphate + H+ + Biotin + ADP'	'NONE'	'GENE_ASSOCIATION:peg.2853'		reaction:00781	lmo:2459
' ATP + Butyro-betaine + H2O => Orthophosphate + Butyro-betaine + H+ + ADP'	'NONE'	'GENE_ASSOCIATION:peg.1414'		reaction:00784	lmo:1995
' ATP + Choline-sulfate + H2O => Orthophosphate + Choline-sulfate + H+ + ADP'	'NONE'	'GENE_ASSOCIATION:( peg.1417 and peg.1418 and peg.1419 and peg.1420 )'		reaction:00785	lmo:1033, lmo:1032, OR lmo:1305, OR lmo:2660, OR lmo:0342,
' ATP + CMP <=> CDP + ADP'	'pyrimidine conversions'	'GENE_ASSOCIATION:peg.1930'		reaction:00786	lmo:2556
' ATP + CO2 + NH3 <=> Carbamoyl-phosphate + H+ + ADP'	'MLST'	'GENE_ASSOCIATION:peg.39'		reaction:00787	lmo:0539
' ATP + Cob(I)alamin + H2O => Orthophosphate + H+ + Cob(I)alamin + ADP'	'NONE'	'GENE_ASSOCIATION:peg.1065'		reaction:00789	lmo:0568 AND lmo:0569
' ATP + Cob(I)alamin <=> Triphosphate + Cobamide-coenzyme'	'Coenzyme B12 biosynthesis'	'GENE_ASSOCIATION:( ( peg.1156 ) or ( peg.1201 ) )'		reaction:00790	lmo:1768
' ATP + Cob(I)yrinate-a,c diamide <=> Triphosphate + Adenosyl-cobyrinate a,c diamide'	'Coenzyme B12 biosynthesis'	'GENE_ASSOCIATION:( ( peg.1156 ) or ( peg.1201 ) )'		reaction:00791	lmo:1631
' ATP + Cobinamide <=> Triphosphate + Adenosyl-cobinamide'	'Coenzyme B12 biosynthesis'	'GENE_ASSOCIATION:( ( peg.1156 ) or ( peg.1201 ) )'		reaction:00792	lmo:1904
' ATP + Copper2 + H2O => Orthophosphate + Copper2 + H+ + ADP'	'NONE'	'GENE_ASSOCIATION:( ( peg.1845 ) or ( peg.635 ) )'		reaction:00799	lmo:2225
' ATP + Copper2 + H2O => Orthophosphate + Copper2 + H+ + ADP'	'NONE'	'GENE_ASSOCIATION:( ( peg.1845 ) or ( peg.635 ) )'		reaction:00800	lmo:1773
' ATP + dADP <=> ADP + dATP'	'NONE'	'GENE_ASSOCIATION:peg.1920'		reaction:00802	lmo:2091
' ATP + dAMP <=> dADP + ADP'	'Purine conversions'	'GENE_ASSOCIATION:peg.2601'		reaction:00806	lmo:0978
' ATP + Deoxyadenosine <=> ADP + dAMP'	'Purine conversions'	'GENE_ASSOCIATION:peg.1697'		reaction:00829	lmo:0011
' ATP + Deoxyguanosine <=> dGMP + ADP'	'Purine conversions'	'GENE_ASSOCIATION:peg.1697'		reaction:00830	lmo:1383
' ATP + Deoxyuridine <=> dUMP + ADP'	'pyrimidine conversions'	'GENE_ASSOCIATION:peg.2534'		reaction:00831	lmo:2403
' ATP + Dephospho-CoA => ADP + CoA'	'Coenzyme A Biosynthesis'	'GENE_ASSOCIATION:peg.1555'		reaction:00832	lmo:1765
' ATP + D-Fructose-6-phosphate <=> D-Fructose-1,6-bisphosphate + ADP'	'Hexitol degradation'	'GENE_ASSOCIATION:peg.1563'		reaction:00834	lmo:0132, OR lmo:2758,
' ATP + dGDP <=> dGTP + ADP'	'NONE'	'GENE_ASSOCIATION:peg.1920'		reaction:00836	lmo:0219
' ATP + D-Gluconic-acid <=> 6-Phospho-D-gluconate + ADP'	'D-gluconate and ketogluconates metabolism'	'GENE_ASSOCIATION:peg.2701'		reaction:00838	lmo:0055
' ATP + D-Glucose + H2O => Orthophosphate + D-Glucose + H+ + ADP'	'NONE'	'GENE_ASSOCIATION:( ( peg.276 ) or ( peg.852 and peg.853 ) )'		reaction:00839	lmo:1929
' ATP + D-Glucose <=> ADP + D-Glucose-6-phosphate'	'Sucrose Metabolism'	'GENE_ASSOCIATION:peg.1331'		reaction:00849	lmo:1619
' ATP + D-Glycerate <=> 3-Phospho-D-glycerate + ADP'	'Glycerolipid and Glycerophospholipid Metabolism in Bacteria'	'GENE_ASSOCIATION:( ( peg.2725 ) or ( peg.2821 ) )'		reaction:00851	lmo:0855
' ATP + Dihydropteroate + L-Glutamate => Orthophosphate + Dihydrofolate + H+ + ADP'	'Folate Biosynthesis'	'GENE_ASSOCIATION:peg.1543'		reaction:00863	lmo:0567
' ATP + D-Ribose-5-phosphate <=> 5-Phospho-alpha-D-ribose-1-diphosphate + AMP'	'De Novo Purine Biosynthesis'	'GENE_ASSOCIATION:( ( peg.197 ) or ( peg.504 ) )'		reaction:00871	lmo:1369
' ATP + dTDP <=> dTTP + ADP'	'pyrimidine conversions'	'GENE_ASSOCIATION:peg.1920'		reaction:00874	lmo:1414
' ATP + dTMP <=> dTDP + ADP'	'pyrimidine conversions'	'GENE_ASSOCIATION:peg.2682'		reaction:00881	lmo:1066
' ATP + dUDP <=> dUTP + ADP'	'pyrimidine conversions'	'GENE_ASSOCIATION:peg.1920'		reaction:00882	lmo:1066
' ATP + Fe3+ + H2O => Orthophosphate + Fe3+ + H+ + ADP'	'NONE'	'GENE_ASSOCIATION:UNIVERSAL'		reaction:00883	lmo:1066
' ATP + Ferrichrome + H2O => Orthophosphate + Ferrichrome + H+ + ADP'	'NONE'	'GENE_ASSOCIATION:( peg.2419 and peg.2420 and peg.2421 )'		reaction:00898	lmo:1983
' ATP + GDP <=> ADP + GTP'	'Purine conversions'	'GENE_ASSOCIATION:peg.1920'		reaction:00902	lmo:1987
' ATP + Glycerol <=> sn-Glycerol-3-phosphate + ADP'	'Glycerol and Glycerol-3-phosphate Uptake and Utilization'	'GENE_ASSOCIATION:( ( peg.1026 ) or ( peg.1530 ) )'		reaction:00903	lmo:0978
' ATP + Glycine + gamma-L-Glutamyl-L-cysteine => Orthophosphate + Glutathione + H+ + ADP'	'Glutathione synthesis'	'GENE_ASSOCIATION:peg.2759'		reaction:00907	lmo:1360
' ATP + Gly-Cys + H2O => Orthophosphate + Gly-Cys + ADP'	'NONE'	'''GENE_ASSOCIATION:( ( peg.135 and peg.136 and peg.137 ) or ( peg.152 ) or ( peg.2035 ) or ( peg.2183 and peg.2184 an...'' <Preview truncated at 128 characters>'		reaction:00910	lmo:1678
' ATP + Gly-Gln + H2O => Orthophosphate + Gly-Gln + H+ + ADP'	'NONE'	'''GENE_ASSOCIATION:( ( peg.135 and peg.136 and peg.137 ) or ( peg.152 ) or ( peg.2035 ) or ( peg.2183 and peg.2184 an...'' <Preview truncated at 128 characters>'		reaction:00912	lmo:1902
' ATP + gly-pro-L + H2O => Orthophosphate + gly-pro-L + H+ + ADP'	'NONE'	'''GENE_ASSOCIATION:( ( peg.135 and peg.136 and peg.137 ) or ( peg.152 ) or ( peg.2035 ) or ( peg.2183 and peg.2184 an...'' <Preview truncated at 128 characters>'		reaction:00913	lmo:2403
' ATP + Gly-Tyr + H2O => Orthophosphate + Gly-Tyr + ADP'	'NONE'	'''GENE_ASSOCIATION:( ( peg.135 and peg.136 and peg.137 ) or ( peg.152 ) or ( peg.2035 ) or ( peg.2183 and peg.2184 an...'' <Preview truncated at 128 characters>'		reaction:00915	lmo:0219
' ATP + GMP <=> ADP + GDP'	'MLST'	'GENE_ASSOCIATION:peg.1819'		reaction:00917	lmo:1096
' ATP + GTP <=> Guanosine-3''-diphosphate 5''-triphosphate + AMP'	'NONE'	'GENE_ASSOCIATION:( ( peg.1515 ) or ( peg.806 ) or ( peg.959 ) )'		reaction:00929	lmo:1387, OR lmo:0396,
' ATP + H+ + L-Glutamate + tRNA(Glu) => L-Glutamyl-tRNA(Glu) + AMP + Pyrophosphate'	'Glu-tRNA(Gln) transamidation'	'GENE_ASSOCIATION:peg.235'		reaction:00931	lmo:1387, OR lmo:0396,
' ATP + H+ + L-Glutamate <=> L-Glutamyl-5-phosphate + ADP'	'Proline Synthesis'	'GENE_ASSOCIATION:peg.1252'		reaction:00938	lmo:2571
' ATP + H+ + N-Acetyl-L-glutamate <=> N-Acetyl-L-glutamate-5-phosphate + ADP'	'Arginine Biosynthesis'	'GENE_ASSOCIATION:peg.1581'		reaction:00950	lmo:1679
' ATP + H2O + ala-L-Thr-L => Orthophosphate + H+ + ADP + ala-L-Thr-L'	'NONE'	'''GENE_ASSOCIATION:( ( peg.135 and peg.136 and peg.137 ) or ( peg.152 ) or ( peg.2035 ) or ( peg.2183 and peg.2184 an...'' <Preview truncated at 128 characters>'		reaction:00952	lmo:0595
' ATP + H2O + Cob(II)alamin => Orthophosphate + H+ + ADP + Cob(II)alamin'	'NONE'	'GENE_ASSOCIATION:peg.1065'		reaction:00973	lmo:1641
' ATP + H2O + Cys-Gly => Orthophosphate + H+ + ADP + Cys-Gly'	'NONE'	'''GENE_ASSOCIATION:( ( peg.135 and peg.136 and peg.137 ) or ( peg.152 ) or ( peg.2035 ) or ( peg.2183 and peg.2184 an...'' <Preview truncated at 128 characters>'		reaction:00974	lmo:1641
' ATP + H2O + Hg2+ => Orthophosphate + H+ + Hg2+ + ADP'	'NONE'	'GENE_ASSOCIATION:( ( peg.1845 ) or ( peg.635 ) )'		reaction:00985	lmo:1168, OR lmo:1581,
' ATP + H2O + L-alanylglycine => Orthophosphate + H+ + ADP + L-alanylglycine'	'NONE'	'''GENE_ASSOCIATION:( ( peg.135 and peg.136 and peg.137 ) or ( peg.152 ) or ( peg.2035 ) or ( peg.2183 and peg.2184 an...'' <Preview truncated at 128 characters>'		reaction:01000	lmo:1536
' ATP + H2O + Lead-Pb => Orthophosphate + H+ + ADP + Lead-Pb'	'NONE'	'GENE_ASSOCIATION:( ( peg.1845 ) or ( peg.635 ) )'		reaction:01011	lmo:0078
' ATP + H2O + Maltohexaose => Orthophosphate + H+ + Maltohexaose + ADP'	'NONE'	'GENE_ASSOCIATION:( peg.2114 and peg.2115 and peg.2116 )'		reaction:01013	lmo:0078
' ATP + H2O + Spermidine => Orthophosphate + H+ + ADP + Spermidine'	'NONE'	'GENE_ASSOCIATION:( peg.2869 and peg.802 and peg.803 and peg.804 )'		reaction:01018	lmo:1838
' ATP + H2O => Orthophosphate + H+ + ADP'	'NONE'	'GENE_ASSOCIATION:SPONTANEOUS'		reaction:01019	lmo:1587
' ATP + HCO3 + Pyruvate <=> Orthophosphate + Oxaloacetate + H+ + ADP'	'Pyruvate metabolism I: anaplerotic reactions, PEP'	'GENE_ASSOCIATION:peg.1064'		reaction:01021	lmo:1494
' ATP + IDP <=> ITP + ADP'	'pyrimidine conversions'	'GENE_ASSOCIATION:peg.1920'		reaction:01029	lmo:0038 AND lmo:0040
' ATP + L-Glutamate + 10-Formyltetrahydrofolate => Orthophosphate + 10-Formyltetrahydrofolyl-L-glutamate + H+ + ADP'	'NONE'	'GENE_ASSOCIATION:peg.1543'		reaction:01069	lmo:2546
' ATP + L-Glutamate + L-Cysteine => Orthophosphate + H+ + ADP + gamma-L-Glutamyl-L-cysteine'	'Glutathione synthesis'	'GENE_ASSOCIATION:peg.2759'		reaction:01073	lmo:1292, OR lmo:0616,
' ATP + L-Glutamine + H2O => Orthophosphate + L-Glutamine + H+ + ADP'	'NONE'	'GENE_ASSOCIATION:( peg.840 and peg.841 )'		reaction:01100	lmo:2458
' ATP + L-Homoserine <=> O-Phospho-L-homoserine + ADP'	'Methionine Biosynthesis'	'GENE_ASSOCIATION:peg.2535'		reaction:01101	lmo:2824
' ATP + Lipoate + H+ <=> Lipoyl-AMP + Pyrophosphate'	'NONE'	'GENE_ASSOCIATION:( ( peg.2556 ) or ( peg.758 ) or ( peg.923 ) )'		reaction:01102	lmo:2736, OR lmo:2832,
' ATP + L-methionine-R-oxide + H2O => Orthophosphate + L-methionine-R-oxide + H+ + ADP'	'NONE'	'GENE_ASSOCIATION:( ( peg.2407 and peg.2408 and peg.2409 ) or ( peg.281 and peg.282 and peg.283 ) )'		reaction:01103	lmo:1381
' ATP + L-Methionine-S-oxide + H2O => Orthophosphate + H+ + L-Methionine-S-oxide + ADP'	'NONE'	'GENE_ASSOCIATION:( ( peg.2407 and peg.2408 and peg.2409 ) or ( peg.281 and peg.282 and peg.283 ) )'		reaction:01106	lmo:2205, OR lmo:2456,
' ATP + L-Tyrosine + 1-Deoxy-D-xylulose-5-phosphate + L-Cysteine => L-Alanine + 4-Hydroxy-benzyl-alcohol + CO2 + AMP + H2O + Pyrophosphate + 4-Methyl-5-(2-phosphoethyl)-thiazole'	'NONE'	'GENE_ASSOCIATION:peg.2403'		reaction:01115	lmo:1376
' ATP + L-Xylulose <=> L-Xylulose-1-phosphate + ADP'	'NONE'	'GENE_ASSOCIATION:peg.2838'		reaction:01116	lmo:1818, OR lmo:2661, lmo:2659, OR lmo:0499, OR lmo:0505,
' ATP + Magnesium + H2O => Orthophosphate + Magnesium + H+ + ADP'	'NONE'	'GENE_ASSOCIATION:UNIVERSAL'		reaction:01127	lmo:2611
' ATP + Maltose + H2O => Orthophosphate + H+ + Maltose + ADP'	'NONE'	'GENE_ASSOCIATION:( ( peg.2114 and peg.2115 and peg.2116 ) or ( peg.276 ) or ( peg.852 and peg.853 ) )'		reaction:01128	lmo:1497
' ATP + Maltotriose + H2O => Orthophosphate + Maltotriose + H+ + ADP'	'NONE'	'GENE_ASSOCIATION:( peg.2114 and peg.2115 and peg.2116 )'		reaction:01129	lmo:1497
' ATP + Manganese + H2O => Orthophosphate + Manganese + H+ + ADP'	'NONE'	'GENE_ASSOCIATION:( peg.1839 and peg.1840 and peg.1841 )'		reaction:01132	lmo:2121, OR lmo:2833,
' ATP + NAD+ <=> ADP + NADP+'	'NAD and NADP cofactor biosynthesis global'	'GENE_ASSOCIATION:peg.960'		reaction:01133	lmo:0664
' ATP + NH3 + Deamino-NAD+ => AMP + NAD+ + Pyrophosphate'	'NAD and NADP cofactor biosynthesis global'	'GENE_ASSOCIATION:peg.1085'		reaction:01138	lmo:1856, OR lmo:1953,
' ATP + NH3 + L-Glutamate => Orthophosphate + L-Glutamine + H+ + ADP'	'Glutamine, Glutamate, Aspartate and Asparagine Biosynthesis'	'GENE_ASSOCIATION:peg.1291'		reaction:01143	lmo:2544
' ATP + NH3 + Undecaprenyl-diphospho-N-acetylmuramoyl-(N-acetylglucosamine)-L-alanyl-D-glutamyl-L-lysyl-D-alanyl-D-alanine => Orthophosphate + Undecaprenyl-diphospho-N-acetylmuramoyl-(N-acetylglucosamine)-L-alanyl-D-glutaminyl-L-lysyl-D-alanyl-D-alanine + H+ + ADP'	'NONE'	'GENE_ASSOCIATION:peg.1291'		reaction:01145	lmo:2403
' ATP + NH3 + Undecaprenyl-diphospho-N-acetylmuramoyl-(N-acetylglucosamine)-L-alanyl-D-glutamyl-meso-2,6-diaminopimeloyl-D-alanyl-D-alanine => Orthophosphate + Undecaprenyl-diphospho-N-acetylmuramoyl-(N-acetylglucosamine)-L-alanyl-D-glutaminyl-meso-2,6-diaminopimeloyl-D-alanyl-D-alanine + H+ + ADP'	'NONE'	'GENE_ASSOCIATION:peg.1291'		reaction:01169	lmo:1339
' ATP + NH3 + Undecaprenyl-diphospho-N-acetylmuramoyl-(N-acetylglucosamine)-L-alanyl-gamma-D-glutamyl-L-lysyl-D-alanyl-D-alanine => Orthophosphate + Undecaprenyl-diphospho-N-acetylmuramoyl-(N-acetylglucosamine)-L-alanyl-D-isoglutaminyl-L-lysyl-D-alanyl-D-alanine + H+ + ADP'	'NONE'	'GENE_ASSOCIATION:peg.1291'		reaction:01171	lmo:2476
' ATP + Nicotinamide-D-ribonucleotide <=> NAD+ + Pyrophosphate'	'NONE'	'GENE_ASSOCIATION:peg.1480'		reaction:01200	lmo:1033, lmo:1032, OR lmo:1305, OR lmo:2660, OR lmo:0342,
' ATP + Nicotinate-D-ribonucleotide <=> Deamino-NAD+ + Pyrophosphate'	'NAD and NADP cofactor biosynthesis global'	'GENE_ASSOCIATION:peg.1480'		reaction:01210	lmo:1551
' ATP + Pantetheine-4''-phosphate <=> Dephospho-CoA + Pyrophosphate'	'Coenzyme A Biosynthesis'	'GENE_ASSOCIATION:peg.2043'		reaction:01211	lmo:1360, OR lmo:1877,
' ATP + Pantothenate <=> D-4''-Phosphopantothenate + ADP'	'Coenzyme A Biosynthesis'	'GENE_ASSOCIATION:( ( peg.219 ) or ( peg.915 ) )'		reaction:01213	lmo:1363
' ATP + Potassium + H2O => Orthophosphate + H+ + Potassium + ADP'	'NONE'	'GENE_ASSOCIATION:( peg.2669 and peg.2670 and peg.2671 )'		reaction:01217	lmo:1483
' ATP + Propanoate + H+ <=> Propanoyl-phosphate + ADP'	'Propanediol utilization'	'GENE_ASSOCIATION:( ( peg.1160 ) or ( peg.1573 ) )'		reaction:01218	lmo:2403
' ATP + Putrescine + H2O => Orthophosphate + H+ + Putrescine + ADP'	'NONE'	'GENE_ASSOCIATION:( peg.2869 and peg.802 and peg.803 and peg.804 )'		reaction:01219	lmo:1939
' ATP + Pyruvate <=> Phosphoenolpyruvate + ADP'	'Pyruvate metabolism I: anaplerotic reactions, PEP'	'GENE_ASSOCIATION:peg.1562'		reaction:01236	lmo:1370
' ATP + Riboflavin <=> FMN + ADP'	'Riboflavin, FMN and FAD metabolism'	'GENE_ASSOCIATION:( ( peg.1321 ) or ( peg.722 ) )'		reaction:01241	lmo:1055, OR lmo:1371,
' ATP + Shikimate <=> Shikimate-3-phosphate + ADP'	'Common Pathway For Synthesis of Aromatic Compounds (DAHP synthase to chorismate)'	'GENE_ASSOCIATION:peg.1741'		reaction:01255	lmo:1928
' ATP + Thiamin <=> AMP + Thiamin-diphosphate'	'Thiamin biosynthesis'	'GENE_ASSOCIATION:peg.1809'		reaction:01256	lmo:1600, OR lmo:1926,
' ATP + Thymidine <=> dTMP + ADP'	'pyrimidine conversions'	'GENE_ASSOCIATION:peg.2534'		reaction:01257	lmo:1632, OR lmo:2750, lmo:2749,
' ATP + trdrd => trdox + H2O + dATP'	'NONE'	'GENE_ASSOCIATION:peg.277'		reaction:01258	lmo:1676
' ATP + UTP + L-Glutamine + H2O => Orthophosphate + CTP + 2H+ + ADP + L-Glutamate'	'pyrimidine conversions'	'GENE_ASSOCIATION:peg.2549'		reaction:01259	lmo:0184
' ATP + UTP + NH3 <=> Orthophosphate + CTP + 2H+ + ADP'	'pyrimidine conversions'	'GENE_ASSOCIATION:peg.2549'		reaction:01265	lmo:1092
' ATP + Vitamin-B12 + H2O => Orthophosphate + Vitamin-B12 + H+ + ADP'	'NONE'	'GENE_ASSOCIATION:peg.1065'		reaction:01268	lmo:1924
' ATP => Pyrophosphate + 3'',5''-Cyclic-AMP'	'NONE'	'GENE_ASSOCIATION:peg.957'		reaction:01269	lmo:1924
' beta-Alanine + (R)-Pantoate + ATP => Pantothenate + AMP + Pyrophosphate'	'Coenzyme A Biosynthesis'	'GENE_ASSOCIATION:peg.1892'		reaction:01270	lmo:1925
' beta-D-Glucose + ATP <=> beta-D-Glucose-6-phosphate + ADP'	'Sucrose Metabolism'	'GENE_ASSOCIATION:peg.1331'		reaction:01274	lmo:2167
' beta-D-Glucose-1-phosphate <=> beta-D-Glucose-6-phosphate'	'Maltose and Maltodextrin Utilization'	'GENE_ASSOCIATION:peg.2820'		reaction:01275	lmo:2712
' beta-D-Glucose-6-phosphate + NADP+ <=> NADPH + H+ + D-Glucono-1,5-lactone-6-phosphate'	'Pentose phosphate pathway'	'GENE_ASSOCIATION:peg.1969'		reaction:01280	lmo:1005
' beta-D-Glucose-6-phosphate <=> D-Fructose-6-phosphate'	'Formaldehyde assimilation: Ribulose monophosphate pathway'	'GENE_ASSOCIATION:peg.2357'		reaction:01281	lmo:1005
' Betaine + ATP + H2O => Orthophosphate + Betaine + H+ + ADP'	'NONE'	'GENE_ASSOCIATION:( ( peg.1006 and peg.1007 and peg.1008 ) or ( peg.1413 and peg.1414 ) )'		reaction:01291	lmo:0823
' Betaine + H+ <=> Betaine + H+'	'NONE'	'GENE_ASSOCIATION:peg.2083'		reaction:01300	lmo:2545
' Betaine <=> '	'Exchange'	[]		reaction:01301	lmo:2547
' beta-Methylglucoside + H2O <=> D-Glucose + Methanol'	'NONE'	'''GENE_ASSOCIATION:( ( peg.1721 ) or ( peg.18 ) or ( peg.259 ) or ( peg.269 ) or ( peg.2750 ) or ( peg.2770 ) or ( peg...'' <Preview truncated at 128 characters>'		reaction:01302	lmo:2547
' beta-Methylglucoside <=> '	'Exchange'	[]		reaction:01303	lmo:0594
' Biomass <=> '	'Exchange'	[]		reaction:01331	lmo:2459
' Biotin <=> '	'Exchange'	[]		reaction:01332	lmo:1600
' Biotinyl-5''-AMP + Pyrophosphate => ATP + H+ + Biotin'	'Biotin biosynthesis'	'GENE_ASSOCIATION:peg.1895'		reaction:01333	lmo:2743, OR lmo:0343, OR lmo:0500, OR lmo:0643,
' But-2-enoyl-[acyl-carrier-protein] + H+ + NADH => Butyryl-[acp] + NAD+'	'Fatty Acid Biosynthesis FASII'	'GENE_ASSOCIATION:peg.962'		reaction:01334	lmo:2556
' But-2-enoyl-[acyl-carrier-protein] + NADPH + H+ => Butyryl-[acp] + NADP+'	'Fatty Acid Biosynthesis FASII'	'GENE_ASSOCIATION:peg.1680'		reaction:01343	lmo:1571
' Butanoic-acid + ATP + H+ <=> Butanoylphosphate + ADP'	'Acetyl-CoA fermentation to Butyrate'	'GENE_ASSOCIATION:peg.1362'		reaction:01352	lmo:2565, OR lmo:2657, OR lmo:0476,
' Butyro-betaine <=> '	'Exchange'	[]		reaction:01353	lmo:1929
' Butyryl-[acp] + H+ + Malonyl-[acyl-carrier-protein] => Acyl-carrier-protein + CO2 + 3-Oxohexanoyl-[acp]'	'Fatty Acid Biosynthesis FASII'	'GENE_ASSOCIATION:( peg.2192 and peg.2193 )'		reaction:01358	lmo:1856, OR lmo:1953,
' Cadmium + ATP + H2O => Orthophosphate + Cadmium + H+ + ADP'	'NONE'	'GENE_ASSOCIATION:( ( peg.1845 ) or ( peg.635 ) )'		reaction:01360	lmo:1833 AND lmo:1834
' Cadmium + H+ + Potassium <=> Cadmium + H+ + Potassium'	'NONE'	'GENE_ASSOCIATION:peg.2565'		reaction:01362	lmo:1831
' Cadmium <=> '	'Exchange'	[]		reaction:01366	lmo:1993
' Calcium <=> '	'Exchange'	[]		reaction:01368	lmo:1463
' Carbamate + 2H+ <=> CO2 + NH3'	'NONE'	'GENE_ASSOCIATION:SPONTANEOUS'		reaction:01370	lmo:1497
' Carbamoyl-phosphate + L-Ornithine => Orthophosphate + 2H+ + L-Citrulline'	'Arginine Biosynthesis'	'GENE_ASSOCIATION:peg.1579'		reaction:01387	lmo:1566
' CDP + ATP <=> CTP + ADP'	'pyrimidine conversions'	'GENE_ASSOCIATION:peg.1920'		reaction:01388	lmo:1641
' CDP + trdrd => trdox + dCDP + H2O'	'NONE'	'GENE_ASSOCIATION:( peg.2145 and peg.2146 )'		reaction:01390	lmo:2849
' CDP-1,2-dianteisopentadecanoylglycerol + sn-Glycerol-3-phosphate <=> Dianteisopentadecanoylphosphatidylglycerophosphate + CMP'	'NONE'	'GENE_ASSOCIATION:peg.1388'		reaction:01434	lmo:2090
' CDP-1,2-ditetradecanoylglycerol + sn-Glycerol-3-phosphate <=> Phosphatidylglycerophosphate-ditetradecanoyl + CMP'	'NONE'	'GENE_ASSOCIATION:peg.1388'		reaction:01444	lmo:1705
' Cellobiose + H2O <=> 2beta-D-Glucose'	'Beta-Glucoside Metabolism'	'''GENE_ASSOCIATION:( ( peg.1721 ) or ( peg.18 ) or ( peg.259 ) or ( peg.269 ) or ( peg.2750 ) or ( peg.2770 ) or ( peg...'' <Preview truncated at 128 characters>'		reaction:01445	lmo:2403
' Cellobiose + H2O <=> 2D-Glucose'	'NONE'	'''GENE_ASSOCIATION:( ( peg.1721 ) or ( peg.18 ) or ( peg.259 ) or ( peg.269 ) or ( peg.2750 ) or ( peg.2770 ) or ( peg...'' <Preview truncated at 128 characters>'		reaction:01446	lmo:1856, OR lmo:1953,
' Cellobiose + Phosphoenolpyruvate <=> Pyruvate + 6-Phospho-beta-D-glucosyl-(1,4)-D-glucose'	'NONE'	'''GENE_ASSOCIATION:( ( peg.1711 and peg.1712 ) or ( peg.2672 and peg.2673 and peg.2674 ) or ( peg.2697 ) or ( peg.2751...'' <Preview truncated at 128 characters>'		reaction:01454	lmo:1415
' Cellobiose <=> '	'Exchange'	[]		reaction:01465	lmo:1837
' Chloride <=> '	'Exchange'	[]		reaction:01466	lmo:1363
' Chloride <=> Chloride'	'NONE'	'GENE_ASSOCIATION:UNIVERSAL'		reaction:01476	lmo:0558
' Choline + ATP + H2O => Orthophosphate + Choline + H+ + ADP'	'NONE'	'GENE_ASSOCIATION:( peg.1417 and peg.1418 and peg.1419 and peg.1420 )'		reaction:01484	lmo:2108, OR lmo:0956,
' Choline <=> '	'Exchange'	[]		reaction:01485	lmo:2118
' Choline-sulfate <=> '	'Exchange'	[]		reaction:01486	lmo:1932, lmo:1930, OR lmo:2641, lmo:2640,
' Chorismate + L-Glutamine <=> 4-Amino-4-deoxychorismate + L-Glutamate'	'Folate Biosynthesis'	'GENE_ASSOCIATION:( ( peg.1624 ) or ( peg.2738 and peg.2739 ) )'		reaction:01492	lmo:2336
' Chorismate + L-Glutamine => H+ + Pyruvate + Anthranilate + L-Glutamate'	'Tryptophan synthesis'	'GENE_ASSOCIATION:( peg.1624 and peg.1625 )'		reaction:01501	lmo:0825
' Chorismate + NH3 => H+ + Pyruvate + Anthranilate + H2O'	'Tryptophan synthesis'	'GENE_ASSOCIATION:( peg.1624 and peg.1625 )'		reaction:01507	lmo:2403
' Chorismate <=> Isochorismate'	'Menaquinone and Phylloquinone Biosynthesis'	'GENE_ASSOCIATION:peg.1668'		reaction:01508	lmo:1705
' Chorismate => Prephenate'	'Chorismate Synthesis'	'GENE_ASSOCIATION:( ( peg.1592 ) or ( peg.1917 ) )'		reaction:01509	lmo:1827
' Citrate <=> cis-Aconitate + H2O'	'TCA Cycle'	'GENE_ASSOCIATION:peg.1633'		reaction:01510	lmo:1497
' Citrate <=> Isocitrate'	'TCA Cycle'	'GENE_ASSOCIATION:peg.1633'		reaction:01512	lmo:1929
' CMP + H+ <=> CMP + H+'	'Exchange'	'GENE_ASSOCIATION:BIOLOG GAP FILLING'		reaction:01513	lmo:2693
' CMP + H2O => Orthophosphate + Cytidine + H+'	'pyrimidine conversions'	'GENE_ASSOCIATION:peg.2910'		reaction:01515	lmo:1497
' CMP <=> '	'Exchange'	[]		reaction:01516	lmo:1497
' CO2 + Acetyl-CoA + Reduced-ferredoxin + H+ <=> Oxidized-ferredoxin + Pyruvate + CoA'	'Pyruvate:ferredoxin oxidoreductase'	'GENE_ASSOCIATION:peg.823'		reaction:01517	lmo:1313
' CO2 <=> '	'Exchange'	[]		reaction:01518	lmo:2544
' CO2 <=> CO2'	'NONE'	'GENE_ASSOCIATION:SPONTANEOUS'		reaction:01519	lmo:1691
' Cob(I)alamin <=> '	'Exchange'	[]		reaction:01520	lmo:1874
' Cob(II)alamin <=> '	'Exchange'	[]		reaction:01521	lmo:2403
' Cobalt <=> '	'Exchange'	[]		reaction:01537	lmo:0315
' Cobalt => Cobalt'	'NONE'	'GENE_ASSOCIATION:( peg.1056 and peg.642 )'		reaction:01544	lmo:1885, OR lmo:0219,
' Cobalt-dihydro-precorrin-6 + S-Adenosyl-L-methionine <=> Cobalt-precorrin-7 + H+ + S-Adenosyl-L-homocysteine'	'Coenzyme B12 biosynthesis'	'GENE_ASSOCIATION:peg.1187'		reaction:01548	lmo:1856, OR lmo:1953,
' Cobalt-precorrin-2 + S-Adenosyl-L-methionine <=> H+ + S-Adenosyl-L-homocysteine + Cobalt-precorrin-3'	'Coenzyme B12 biosynthesis'	'GENE_ASSOCIATION:peg.1195'		reaction:01575	lmo:0978
' Cobalt-precorrin-3 + S-Adenosyl-L-methionine <=> H+ + Cobalt-precorrin-4 + S-Adenosyl-L-homocysteine'	'Coenzyme B12 biosynthesis'	'GENE_ASSOCIATION:peg.1191'		reaction:01602	lmo:1873
' Cobalt-precorrin-4 + S-Adenosyl-L-methionine <=> Cobalt-precorrin-5 + S-Adenosyl-L-homocysteine'	'Coenzyme B12 biosynthesis'	'GENE_ASSOCIATION:peg.1189'		reaction:01603	lmo:1551
' Cobalt-precorrin-5 + H2O <=> Acetaldehyde + Cobalt-precorrin-5B + H+'	'Coenzyme B12 biosynthesis'	'GENE_ASSOCIATION:peg.1190'		reaction:01607	lmo:0010
' Cobalt-precorrin-5B + S-Adenosyl-L-methionine <=> H+ + S-Adenosyl-L-homocysteine + Cobalt-precorrin-6'	'Coenzyme B12 biosynthesis'	'GENE_ASSOCIATION:peg.1186'		reaction:01621	lmo:2847
' Cobalt-precorrin-7 + S-Adenosyl-L-methionine <=> CO2 + Cobalt-precorrin-8 + S-Adenosyl-L-homocysteine'	'Coenzyme B12 biosynthesis'	'GENE_ASSOCIATION:peg.1188'		reaction:01629	lmo:1553, OR lmo:1685,
' Cobalt-precorrin-8 <=> Cobyrinate'	'Coenzyme B12 biosynthesis'	'GENE_ASSOCIATION:peg.1185'		reaction:01636	lmo:1590
' Copper2 <=> '	'Exchange'	[]		reaction:01637	lmo:1588
' Crotono-betaine + ATP + H2O => Orthophosphate + Crotono-betaine + H+ + ADP'	'NONE'	'GENE_ASSOCIATION:peg.1414'		reaction:01643	lmo:1437
' Crotono-betaine <=> '	'Exchange'	[]		reaction:01644	lmo:1435
' CTP + 1,2-dianteisoheptadecanoyl-sn-glycerol-3-phosphate <=> CDP-1,2-dianteisoheptadecanoylglycerol + Pyrophosphate'	'NONE'	'GENE_ASSOCIATION:peg.1308'		reaction:01646	lmo:1856, OR lmo:1953,
' CTP + 1,2-dianteisopentadecanoyl-sn-glycerol-3-phosphate <=> CDP-1,2-dianteisopentadecanoylglycerol + Pyrophosphate'	'NONE'	'GENE_ASSOCIATION:peg.1308'		reaction:01647	lmo:1856, OR lmo:1953,
' CTP + 1,2-didodecanoyl-sn-glycerol-3-phosphate <=> Pyrophosphate + CDP-1,2-didodecanoylglycerol'	'NONE'	'GENE_ASSOCIATION:peg.1308'		reaction:01648	lmo:1993
' CTP + 1,2-dihexadec-9-enoyl-sn-glycerol-3-phosphate <=> CDP-1,2-dihexadec-9-enoylglycerol + Pyrophosphate'	'NONE'	'GENE_ASSOCIATION:peg.1308'		reaction:01649	lmo:1856, OR lmo:1953,
' CTP + 1,2-dihexadecanoyl-sn-glycerol-3-phosphate <=> Pyrophosphate + CDP-1,2-dihexadecanoylglycerol'	'NONE'	'GENE_ASSOCIATION:peg.1308'		reaction:01653	lmo:1336
' CTP + 1,2-diisoheptadecanoyl-sn-glycerol-3-phosphate <=> Pyrophosphate + CDP-1,2-diisoheptadecanoylglycerol'	'NONE'	'GENE_ASSOCIATION:peg.1308'		reaction:01670	lmo:2403
' CTP + 1,2-diisohexadecanoyl-sn-glycerol-3-phosphate <=> CDP-1,2-diisohexadecanoylglycerol + Pyrophosphate'	'NONE'	'GENE_ASSOCIATION:peg.1308'		reaction:01673	lmo:1929
' CTP + 1,2-diisopentadecanoyl-sn-glycerol-3-phosphate <=> CDP-1,2-diisopentadecanoylglycerol + Pyrophosphate'	'NONE'	'GENE_ASSOCIATION:peg.1308'		reaction:01674	lmo:1497
' CTP + 1,2-dioctadecanoyl-sn-glycerol-3-phosphate <=> CDP-1,2-dioctadecanoylglycerol + Pyrophosphate'	'NONE'	'GENE_ASSOCIATION:peg.1308'		reaction:01675	lmo:1081
' CTP + 1,2-ditetradecanoyl-sn-glycerol-3-phosphate <=> CDP-1,2-ditetradecanoylglycerol + Pyrophosphate'	'NONE'	'GENE_ASSOCIATION:peg.1308'		reaction:01678	lmo:1929
' CTP + D-4''-Phosphopantothenate + L-Cysteine => CMP + (R)-4''-Phosphopantothenoyl-L-cysteine + Pyrophosphate'	'Coenzyme A Biosynthesis'	'GENE_ASSOCIATION:peg.1817'		reaction:01679	lmo:1497
' CTP + sn-Glycerol-3-phosphate <=> Pyrophosphate + CDP-glycerol'	'Teichoic and lipoteichoic acids biosynthesis'	'GENE_ASSOCIATION:peg.1081'		reaction:01682	lmo:1627 AND lmo:1628
' CTP + trdrd => trdox + dCTP + H2O'	'NONE'	'GENE_ASSOCIATION:peg.277'		reaction:01705	lmo:1497
' Cys-Gly <=> '	'Exchange'	[]		reaction:01706	lmo:1497
' Cystathionine + H+ + Succinate <=> O-Succinyl-L-homoserine + L-Cysteine'	'Methionine Biosynthesis'	'GENE_ASSOCIATION:peg.1672'		reaction:01709	lmo:1153 AND lmo:1154 AND lmo:1155
' Cystathionine + H2O => NH3 + Pyruvate + L-Homocysteine'	'Methionine Biosynthesis'	'GENE_ASSOCIATION:peg.1671'		reaction:01739	lmo:1749
' Cytidine + ATP <=> CMP + ADP'	'NONE'	'GENE_ASSOCIATION:peg.1489'		reaction:01740	lmo:1490, OR lmo:2236, OR lmo:0490,
' Cytidine + dATP <=> CMP + dADP'	'NONE'	'GENE_ASSOCIATION:peg.1489'		reaction:01761	lmo:2848
' Cytidine + dCTP <=> dCDP + CMP'	'NONE'	'GENE_ASSOCIATION:peg.1489'		reaction:01790	lmo:1986, OR lmo:2046,
' Cytidine + dGTP <=> CMP + dGDP'	'NONE'	'GENE_ASSOCIATION:peg.1489'		reaction:01791	lmo:1901
' Cytidine + dUTP <=> CMP + dUDP'	'NONE'	'GENE_ASSOCIATION:peg.1489'		reaction:01799	lmo:1856, OR lmo:1953, OR lmo:1993,
' Cytidine + GTP <=> CMP + GDP'	'NONE'	'GENE_ASSOCIATION:peg.1489'		reaction:01800	lmo:1463
' Cytidine + H+ + H2O => Uridine + NH3'	'pyrimidine conversions'	'GENE_ASSOCIATION:peg.1455'		reaction:01816	lmo:1680
' Cytidine + H+ <=> Cytidine + H+'	'Exchange'	'GENE_ASSOCIATION:BIOLOG GAP FILLING'		reaction:01834	lmo:2168
' Cytidine + ITP <=> CMP + IDP'	'NONE'	'GENE_ASSOCIATION:peg.1930'		reaction:01859	lmo:1856, OR lmo:1953,
' Cytidine + UTP <=> UDP + CMP'	'NONE'	'GENE_ASSOCIATION:peg.1489'		reaction:01870	lmo:2556
' Cytidine <=> '	'Exchange'	[]		reaction:01871	lmo:1054
' Cytidine-2''-phosphate + H+ <=> Cytidine-2''-phosphate + H+'	'Exchange'	'GENE_ASSOCIATION:BIOLOG GAP FILLING'		reaction:01879	lmo:1166
' Cytidine-2''-phosphate <=> '	'Exchange'	[]		reaction:01917	lmo:1589
' Cytosine + H+ <=> Cytosine + H+'	'NONE'	'GENE_ASSOCIATION:peg.452'		reaction:01925	lmo:1374
' Cytosine <=> '	'Exchange'	[]		reaction:01961	lmo:2403
' D-1-Aminopropan-2-ol-O-phosphate + ATP + Adenosyl-cobyrinate hexaamide <=> Orthophosphate + Adenosyl-cobinamide phosphate + 2H+ + ADP'	'Coenzyme B12 biosynthesis'	'GENE_ASSOCIATION:peg.1184'		reaction:01964	lmo:1627 AND lmo:1628
' D-4''-Phosphopantothenate + ATP + L-Cysteine => AMP + (R)-4''-Phosphopantothenoyl-L-cysteine + Pyrophosphate'	'Coenzyme A Biosynthesis'	'GENE_ASSOCIATION:peg.1817'		reaction:01966	lmo:2121, OR lmo:2833,
' D-Alanine + 2-Oxoglutarate <=> D-Glutamate + Pyruvate'	'Pyruvate Alanine Serine Interconversions'	'GENE_ASSOCIATION:peg.1611'		reaction:01967	lmo:2831
' D-Alanine + H+ <=> D-Alanine + H+'	'NONE'	'GENE_ASSOCIATION:peg.781'		reaction:01972	lmo:1012
' D-Alanine <=> '	'Exchange'	[]		reaction:01974	lmo:2018
' D-Arabitol + H+ <=> D-Arabitol + H+'	'Exchange'	'GENE_ASSOCIATION:BIOLOG GAP FILLING'		reaction:01975	lmo:1978
' D-Arabitol <=> '	'Exchange'	[]		reaction:01977	lmo:2367
' dCDP + ATP <=> dCTP + ADP'	'pyrimidine conversions'	'GENE_ASSOCIATION:peg.1920'		reaction:01985	lmo:1856, OR lmo:1953,
' dCMP + ATP <=> dCDP + ADP'	'pyrimidine conversions'	'GENE_ASSOCIATION:peg.1930'		reaction:01986	lmo:1954
' dCMP + H+ + H2O => dUMP + NH3'	'NONE'	'GENE_ASSOCIATION:peg.1475'		reaction:01997	lmo:1083
' dCMP + H2O => Orthophosphate + Deoxycytidine + H+'	'pyrimidine conversions'	'GENE_ASSOCIATION:peg.2910'		reaction:02000	lmo:1082
' Deoxycytidine + H+ + H2O => NH3 + Deoxyuridine'	'pyrimidine conversions'	'GENE_ASSOCIATION:peg.1455'		reaction:02003	lmo:1084
' D-erythro-1-(Imidazol-4-yl)glycerol-3-phosphate => H2O + 3-(Imidazol-4-yl)-2-oxopropyl-phosphate'	'Histidine Biosynthesis'	'GENE_ASSOCIATION:peg.561'		reaction:02005	lmo:1255
' D-Erythrose-4-phosphate + H2O + Phosphoenolpyruvate => Orthophosphate + H+ + 2-Dehydro-3-deoxy-D-arabino-heptonate-7-phosphate'	'Common Pathway For Synthesis of Aromatic Compounds (DAHP synthase to chorismate)'	'GENE_ASSOCIATION:peg.1592'		reaction:02008	lmo:2036
' Dextrin + 5H2O => 6D-Glucose'	'NONE'	'GENE_ASSOCIATION:peg.182'		reaction:02011	lmo:2038
' Dextrin + H+ <=> Dextrin + H+'	'Exchange'	'GENE_ASSOCIATION:BIOLOG GAP FILLING'		reaction:02046	lmo:0896
' Dextrin <=> '	'Exchange'	[]		reaction:02113	lmo:1992
' D-Fructose + ATP <=> D-Fructose-6-phosphate + ADP'	'Sucrose utilization'	'GENE_ASSOCIATION:peg.807'		reaction:02155	lmo:1488
' D-Fructose + Phosphoenolpyruvate <=> D-Fructose-1-phosphate + Pyruvate'	'NONE'	'GENE_ASSOCIATION:( ( peg.2325 ) or ( peg.354 ) or ( peg.422 and peg.423 ) or ( peg.625 and peg.626 and peg.627 ) )'		reaction:02159	lmo:0567
' D-Fructose <=> '	'Exchange'	[]		reaction:02160	lmo:0570
' D-Fructose-1,6-bisphosphate + H2O => Orthophosphate + H+ + D-Fructose-6-phosphate'	'Glycolysis and Gluconeogenesis'	'GENE_ASSOCIATION:peg.824'		reaction:02161	lmo:2849
' D-Fructose-1,6-bisphosphate <=> Glycerone-phosphate + D-Glyceraldehyde-3-phosphate'	'Formaldehyde assimilation: Ribulose monophosphate pathway'	'GENE_ASSOCIATION:peg.2546'		reaction:02175	lmo:2052
' D-Fructose-1-phosphate + ATP <=> D-Fructose-1,6-bisphosphate + ADP'	'Fructose utilization'	'GENE_ASSOCIATION:peg.2326'		reaction:02177	lmo:0629
' D-Fructose-1-phosphate <=> Glycerone-phosphate + D-Glyceraldehyde'	'NONE'	'GENE_ASSOCIATION:peg.2546'		reaction:02185	lmo:1985, lmo:1984, OR lmo:2006,
' D-Fructose-6-phosphate + D-Glyceraldehyde-3-phosphate <=> D-Erythrose-4-phosphate + D-Xylulose-5-phosphate'	'Pentose phosphate pathway'	'GENE_ASSOCIATION:( ( peg.1024 and peg.1025 ) or ( peg.1297 ) or ( peg.2649 ) or ( peg.339 ) )'		reaction:02186	lmo:1986
' D-Galactosamine + H+ <=> D-Galactosamine + H+'	'Exchange'	'GENE_ASSOCIATION:BIOLOG GAP FILLING'		reaction:02187	lmo:1986
' D-Galactosamine <=> '	'Exchange'	[]		reaction:02200	lmo:0224
' D-Glucosamine <=> '	'Exchange'	[]		reaction:02201	lmo:0224
' D-Glucosamine-6-phosphate + H2O => NH3 + D-Fructose-6-phosphate'	'Formaldehyde assimilation: Ribulose monophosphate pathway'	'GENE_ASSOCIATION:( ( peg.2348 ) or ( peg.2710 ) or ( peg.870 ) or ( peg.949 ) )'		reaction:02212	lmo:1927
' D-Glucosamine-6-phosphate <=> '	'Exchange'	[]		reaction:02213	lmo:0491
' D-Glucose + Phosphoenolpyruvate <=> Pyruvate + D-Glucose-6-phosphate'	'NONE'	'GENE_ASSOCIATION:peg.1009'		reaction:02264	lmo:1201, OR lmo:1555,
' D-Glucose <=> '	'Exchange'	[]		reaction:02285	lmo:1420, OR lmo:0703,
' D-Glucose <=> beta-D-Glucose'	'Lactose and Galactose Uptake and Utilization'	'GENE_ASSOCIATION:peg.2875'		reaction:02286	lmo:1605
' D-Glucose-1-phosphate <=> D-Glucose-6-phosphate'	'NONE'	'GENE_ASSOCIATION:GAP FILLING'		reaction:02287	lmo:1201
' D-Glucose-6-phosphate <=> beta-D-Glucose-6-phosphate'	'NONE'	'GENE_ASSOCIATION:peg.2357'		reaction:02288	lmo:2212
' D-Glucose-6-phosphate <=> D-Fructose-6-phosphate'	'Formaldehyde assimilation: Ribulose monophosphate pathway'	'GENE_ASSOCIATION:peg.2357'		reaction:02302	lmo:1680
' D-Glyceraldehyde-3-phosphate <=> Glycerone-phosphate'	'MLST'	'GENE_ASSOCIATION:( ( peg.2447 ) or ( peg.343 ) )'		reaction:02304	lmo:0884
' D-Glycerate + NADP+ <=> 2-Hydroxy-3-oxopropanoate + NADPH + H+'	'NONE'	'GENE_ASSOCIATION:peg.997'		reaction:02305	lmo:0318
' D-Glycerate + NADP+ <=> NADPH + H+ + Hydroxypyruvate'	'Glycolate, glyoxylate interconversions'	'GENE_ASSOCIATION:peg.78'		reaction:02314	lmo:1571, OR lmo:2336,
' dGMP + ATP <=> dGDP + ADP'	'MLST'	'GENE_ASSOCIATION:peg.1819'		reaction:02320	lmo:1925
' dGMP + H2O => Orthophosphate + Deoxyguanosine + H+'	'Purine conversions'	'GENE_ASSOCIATION:peg.2910'		reaction:02322	lmo:0012
' dGTP + H2O <=> Triphosphate + Deoxyguanosine + H+'	'Purine conversions'	'GENE_ASSOCIATION:( ( peg.2555 ) or ( peg.2646 ) or ( peg.471 ) )'		reaction:02339	lmo:1897, OR lmo:2100, OR lmo:2252,
' Dianteisoheptadecanoylphosphatidylglycerophosphate + H2O => Orthophosphate + Dianteisoheptadecanoylphosphatidylglycerol + H+'	'NONE'	'GENE_ASSOCIATION:INITIAL GAP FILLING'		reaction:02341	lmo:1825
' Diglucosyl-1,2-diisoheptadecanoylglycerol + 24CDP-glycerol <=> 24CMP + Isoheptadecanoyllipoteichoic-acid (n=24), linked, unsubstituted'	'NONE'	'GENE_ASSOCIATION:INITIAL GAP FILLING'		reaction:02342	lmo:1052 AND lmo:1053
' Diglucosyl-1,2-distearoylglycerol + 24CDP-glycerol <=> Stearoyllipoteichoic-acid (n=24), linked, unsubstituted + 24CMP'	'NONE'	'GENE_ASSOCIATION:INITIAL GAP FILLING'		reaction:02356	lmo:1387
' Dihydrofolate + NADP+ <=> Folate + NADPH + H+'	'Folate Biosynthesis'	'GENE_ASSOCIATION:peg.1865'		reaction:02358	lmo:1387
' Dihydrolipoamide + 2-Methylbutanoyl-CoA <=> [Dihydrolipoyllysine-residue-(2-methylpropanoyl)transferase] S-(2-methylbutanoyl)dihydrolipoyllysine + CoA'	'Isoleucine degradation'	'GENE_ASSOCIATION:peg.1366'		reaction:02373	lmo:1259
' Dihydrolipoamide + 2-Methylpropanoyl-CoA <=> S-(2-Methylpropanoyl)-dihydrolipoamide + CoA'	'Valine degradation'	'GENE_ASSOCIATION:peg.1366'		reaction:02380	lmo:2367
' Dihydrolipoamide + 3-Methylbutanoyl-CoA <=> [Dihydrolipoyllysine-residue-(2-methylpropanoyl)transferase] S-(3-methylbutanoyl)dihydrolipoyllysine + CoA'	'Leucine Degradation and HMG-CoA Metabolism'	'GENE_ASSOCIATION:peg.1366'		reaction:02400	lmo:2403
' Dihydrolipoamide + Acetyl-CoA <=> S-Acetyldihydrolipoamide + CoA'	'Pyruvate metabolism II: acetyl-CoA, acetogenesis from pyruvate'	'GENE_ASSOCIATION:peg.1046'		reaction:02402	lmo:2024
' Dihydrolipoamide + NAD+ <=> Lipoamide + H+ + NADH'	'TCA Cycle'	'GENE_ASSOCIATION:( ( peg.1047 ) or ( peg.1363 ) )'		reaction:02465	lmo:1591
' Dihydrolipoylprotein + NAD+ <=> Lipoylprotein + H+ + NADH'	'NONE'	'GENE_ASSOCIATION:( ( peg.1341 and peg.1342 and peg.2415 ) or ( peg.2415 ) )'		reaction:02473	lmo:0566
' Diisoheptadecanoylphosphatidylglycerophosphate + H2O => Orthophosphate + Diisoheptadecanoylphosphatidylglycerol + H+'	'NONE'	'GENE_ASSOCIATION:INITIAL GAP FILLING'		reaction:02476	lmo:1923
' Dimethylallyl-diphosphate + Isopentenyl-diphosphate => Geranyl-diphosphate + Pyrophosphate'	'Isoprenoid Biosynthesis'	'GENE_ASSOCIATION:peg.1355'		reaction:02484	lmo:0317, OR lmo:0662,
' Dimethylbenzimidazole + Nicotinate-D-ribonucleotide <=> H+ + N1-(5-Phospho-alpha-D-ribosyl)-5,6-dimethylbenzimidazole + Nicotinate'	'NONE'	'GENE_ASSOCIATION:INITIAL GAP FILLING'		reaction:02503	lmo:0226
' D-Mannosamine + H+ <=> D-Mannosamine + H+'	'Exchange'	'GENE_ASSOCIATION:BIOLOG GAP FILLING'		reaction:02504	lmo:0225
' D-Mannosamine <=> '	'Exchange'	[]		reaction:02507	lmo:1630
' D-Mannose + Phosphoenolpyruvate <=> Pyruvate + D-Mannose-6-phosphate'	'NONE'	'''GENE_ASSOCIATION:( ( peg.1991 and peg.1992 and peg.1993 ) or ( peg.775 and peg.776 and peg.777 and peg.778 ) or ( ...'' <Preview truncated at 128 characters>'		reaction:02508	lmo:1629
' D-Mannose <=> '	'Exchange'	[]		reaction:02527	lmo:0554
' D-Mannose-6-phosphate <=> D-Fructose-6-phosphate'	'Mannose Metabolism'	'GENE_ASSOCIATION:peg.2101'		reaction:02680	lmo:1414
' D-Methionine + ATP + H2O => Orthophosphate + D-Methionine + H+ + ADP'	'NONE'	'GENE_ASSOCIATION:( ( peg.2407 and peg.2408 and peg.2409 ) or ( peg.281 and peg.282 and peg.283 ) )'		reaction:02774	lmo:1141, OR lmo:1201,
' D-Methionine <=> '	'Exchange'	[]		reaction:02775	lmo:1203
' Dodecanoyl-[acyl-carrier-protein] + 1-dodecanoyl-sn-glycerol-3-phosphate => Acyl-carrier-protein + 1,2-didodecanoyl-sn-glycerol-3-phosphate'	'NONE'	'GENE_ASSOCIATION:peg.1639'		reaction:02788	lmo:2564
' Dodecanoyl-[acyl-carrier-protein] + H+ + Malonyl-[acyl-carrier-protein] => Acyl-carrier-protein + CO2 + 3-Oxotetradecanoyl-[acp]'	'Fatty Acid Biosynthesis FASII'	'GENE_ASSOCIATION:( peg.2192 and peg.2193 )'		reaction:02789	lmo:1989 AND lmo:1990
' Dodecanoyl-[acyl-carrier-protein] + sn-Glycerol-3-phosphate => 1-dodecanoyl-sn-glycerol-3-phosphate + Acyl-carrier-protein'	'NONE'	'GENE_ASSOCIATION:( peg.1276 and peg.1801 )'		reaction:02804	lmo:1414
' D-O-Phosphoserine + H2O => Orthophosphate + H+ + D-Serine'	'NONE'	'GENE_ASSOCIATION:peg.889'		reaction:02811	lmo:1989 AND lmo:1990
' D-Psicose + H+ <=> D-Psicose + H+'	'Exchange'	'GENE_ASSOCIATION:BIOLOG GAP FILLING'		reaction:02831	lmo:1672
' D-Psicose <=> '	'Exchange'	[]		reaction:02832	lmo:2520
' D-Ribose-5-phosphate + Uracil <=> Pseudouridine-5''-phosphate + H2O'	'tRNA processing'	'GENE_ASSOCIATION:( ( peg.1320 and peg.2588 ) or ( peg.1835 and peg.1940 and peg.2332 ) )'		reaction:02834	lmo:0561 AND lmo:0562
' D-Ribose-5-phosphate <=> D-Ribulose-5-phosphate'	'D-ribose utilization'	'GENE_ASSOCIATION:( ( peg.2651 ) or ( peg.2663 ) or ( peg.342 ) or ( peg.493 ) or ( peg.967 ) )'		reaction:02835	lmo:0561 AND lmo:0562
' D-Ribulose-5-phosphate + L-Glutamine + D-Glyceraldehyde-3-phosphate => Pyridoxal-phosphate + Orthophosphate + 2H+ + 3H2O + L-Glutamate'	'Pyridoxin (Vitamin B6) Biosynthesis'	'GENE_ASSOCIATION:( peg.2092 and peg.2093 )'		reaction:02895	lmo:1764
' D-Ribulose-5-phosphate <=> D-Xylulose-5-phosphate'	'Pentose phosphate pathway'	'GENE_ASSOCIATION:( ( peg.1810 ) or ( peg.2648 and peg.2650 ) or ( peg.494 ) or ( peg.500 ) )'		reaction:02898	lmo:1673
' D-Ribulose-5-phosphate => H+ + 3,4-Dihydroxy-2-butanone-4-phosphate + Formate'	'NONE'	'GENE_ASSOCIATION:GAP FILLING'		reaction:02914	lmo:2825
' D-Sedoheptulose-1,7-bisphosphate <=> Glycerone-phosphate + D-Erythrose-4-phosphate'	'Calvin-Benson cycle'	'GENE_ASSOCIATION:peg.2546'		reaction:02929	lmo:1907
' D-Serine <=> '	'Exchange'	[]		reaction:02937	lmo:1767
' D-Sorbitol + Phosphoenolpyruvate <=> Sorbitol-6-phosphate + Pyruvate'	'NONE'	'GENE_ASSOCIATION:( peg.537 and peg.538 and peg.539 )'		reaction:02938	lmo:1774 AND lmo:1775
' D-Sorbitol <=> '	'Exchange'	[]		reaction:02988	lmo:2025
' D-Tagatose-1,6-bisphosphate <=> Glycerone-phosphate + D-Glyceraldehyde-3-phosphate'	'Lactose and Galactose Uptake and Utilization'	'GENE_ASSOCIATION:peg.534'		reaction:03004	lmo:1766
' D-Tagatose-6-phosphate + ATP <=> D-Tagatose-1,6-bisphosphate + ADP'	'D-Tagatose and Galactitol Utilization'	'GENE_ASSOCIATION:( ( peg.1563 ) or ( peg.2326 ) )'		reaction:03030	lmo:1011
' dTDP-4-dehydro-6-deoxy-alpha-D-glucose <=> dTDP-4-dehydro-6-deoxy-L-mannose'	'dTDP-rhamnose synthesis'	'GENE_ASSOCIATION:peg.1074'		reaction:03052	lmo:1681
' dTDP-6-deoxy-L-mannose + NADP+ <=> NADPH + H+ + dTDP-4-dehydro-6-deoxy-L-mannose'	'dTDP-rhamnose synthesis'	'GENE_ASSOCIATION:peg.1076'		reaction:03062	lmo:1988
' dTDP-glucose => dTDP-4-dehydro-6-deoxy-alpha-D-glucose + H2O'	'dTDP-rhamnose synthesis'	'GENE_ASSOCIATION:peg.1075'		reaction:03068	lmo:1986
' dTMP + H+ <=> dTMP + H+'	'Exchange'	'GENE_ASSOCIATION:BIOLOG GAP FILLING'		reaction:03075	lmo:0316
' dTMP + H2O => Orthophosphate + H+ + Thymidine'	'pyrimidine conversions'	'GENE_ASSOCIATION:peg.2910'		reaction:03084	lmo:1769 AND lmo:1770 AND lmo:1771
' dTMP <=> '	'Exchange'	[]		reaction:03086	lmo:1006
' dTTP + Cytidine <=> CMP + dTDP'	'NONE'	'GENE_ASSOCIATION:peg.1489'		reaction:03108	lmo:0317, OR lmo:0662,
' dTTP + D-Glucose-1-phosphate <=> dTDP-glucose + Pyrophosphate'	'dTDP-rhamnose synthesis'	'GENE_ASSOCIATION:peg.1073'		reaction:03135	lmo:0563 AND lmo:0565
' dTTP + NAD+ <=> dTDP + NADP+'	'NONE'	'GENE_ASSOCIATION:peg.960'		reaction:03136	lmo:1773
' dTTP + Uridine <=> UMP + dTDP'	'NONE'	'GENE_ASSOCIATION:peg.1489'		reaction:03137	lmo:1765
' dUMP + 5,10-Methylenetetrahydrofolate => Dihydrofolate + dTMP'	'pyrimidine conversions'	'GENE_ASSOCIATION:peg.1866'		reaction:03147	lmo:1772
' dUMP + ATP <=> ADP + dUDP'	'NONE'	'GENE_ASSOCIATION:peg.1305'		reaction:03150	lmo:1149
' dUMP + H2O => Orthophosphate + H+ + Deoxyuridine'	'NONE'	'GENE_ASSOCIATION:peg.2910'		reaction:03164	lmo:0856
' dUTP + H2O => dUMP + Pyrophosphate'	'Nudix proteins (nucleoside triphosphate hydrolases)'	'GENE_ASSOCIATION:peg.1683'		reaction:03174	lmo:1933
' Ethanolamine + H+ => Ethanolamine + H+'	'NONE'	'GENE_ASSOCIATION:peg.1178'		reaction:03175	lmo:0564
' Ethanolamine <=> '	'Exchange'	[]		reaction:03194	lmo:1984 AND lmo:1985
' Ethanolamine => Acetaldehyde + NH3'	'Ethanolamine utilization'	'GENE_ASSOCIATION:( peg.1167 and peg.1168 )'		reaction:03243	lmo:1414
' Ethylamine + H+ <=> Ethylamine + H+'	'Exchange'	'GENE_ASSOCIATION:BIOLOG GAP FILLING'		reaction:03248	lmo:1414
' Ethylamine <=> '	'Exchange'	[]		reaction:03384	lmo:2212
' fa11coa + 1-isoheptadecanoyl-sn-glycerol-3-phosphate => 1,2-diisoheptadecanoyl-sn-glycerol-3-phosphate + CoA'	'NONE'	'GENE_ASSOCIATION:peg.1639'		reaction:03397	lmo:1931
' fa1coa + 1-isotetradecanoyl-sn-glycerol-3-phosphate => 1,2-diisotetradecanoyl-sn-glycerol-3-phosphate + CoA'	'NONE'	'GENE_ASSOCIATION:peg.1639'		reaction:03406	lmo:1299
' fa4coa + 1-anteisopentadecanoyl-sn-glycerol-3-phosphate => 1,2-dianteisopentadecanoyl-sn-glycerol-3-phosphate + CoA'	'NONE'	'GENE_ASSOCIATION:peg.1639'		reaction:03407	lmo:1299
' Fe2+ + ATP + H2O => Orthophosphate + Fe2+ + H+ + ADP'	'NONE'	'GENE_ASSOCIATION:peg.2096'		reaction:03408	lmo:2035
' Fe2+ + Protoporphyrin <=> 2H+ + Heme'	'Heme and Siroheme Biosynthesis'	'GENE_ASSOCIATION:peg.2202'		reaction:03409	lmo:1299
' Fe2+ <=> '	'Exchange'	[]		reaction:03419	lmo:1933
' Fe3+ <=> '	'Exchange'	[]		reaction:03421	lmo:1933
' Fe3+ => Fe3+'	'NONE'	'GENE_ASSOCIATION:( peg.363 and peg.364 )'		reaction:03435	lmo:1986
' Ferrichrome <=> '	'Exchange'	[]		reaction:03436	lmo:1986
' FMN + ATP => Pyrophosphate + FAD'	'Riboflavin, FMN and FAD metabolism'	'GENE_ASSOCIATION:( ( peg.1321 ) or ( peg.722 ) )'		reaction:03437	lmo:1983
' FMN + H+ + NADH => flavin-mononucleotide reduced + NAD+'	'NONE'	'GENE_ASSOCIATION:peg.2341'		reaction:03445	lmo:2825
' FMN + NADPH + H+ => flavin-mononucleotide reduced + NADP+'	'NONE'	'GENE_ASSOCIATION:( ( peg.2102 ) or ( peg.2341 ) or ( peg.928 ) )'		reaction:03446	lmo:2546
' Formamidopyrimidine-nucleoside triphosphate + H2O <=> 2,5-Diaminopyrimidine-nucleoside triphosphate + H+ + Formate'	'Pterin biosynthesis'	'GENE_ASSOCIATION:peg.1924'		reaction:03481	lmo:0018, OR lmo:0261, OR lmo:0271, OR lmo:2761, OR lmo:2771, OR lmo:0319, OR lmo:0521, OR lmo:0739, OR lmo:0917,
' Formate <=> '	'Exchange'	[]		reaction:03482	lmo:0018, OR lmo:0261, OR lmo:0271, OR lmo:2761, OR lmo:2771, OR lmo:0319, OR lmo:0521, OR lmo:0739, OR lmo:0917,
' Galactitol + Phosphoenolpyruvate <=> Pyruvate + Galactitol-1-phosphate'	'NONE'	'''GENE_ASSOCIATION:( ( peg.2087 and peg.2088 and peg.2089 ) or ( peg.2654 and peg.2655 and peg.2656 ) or ( peg.498 ) ...'' <Preview truncated at 128 characters>'		reaction:03491	lmo:1195 AND lmo:1196
' Galactitol <=> '	'Exchange'	[]		reaction:03492	lmo:1200
' Gentiobiose + H+ <=> Gentiobiose + H+'	'Exchange'	'GENE_ASSOCIATION:BIOLOG GAP FILLING'		reaction:03512	lmo:1193
' Gentiobiose <=> '	'Exchange'	[]		reaction:03513	lmo:1199
' Geranyl-diphosphate + Isopentenyl-diphosphate => Pyrophosphate + trans,trans-Farnesyl-diphosphate'	'Isoprenoid Biosynthesis'	'GENE_ASSOCIATION:peg.1355'		reaction:03514	lmo:1197
' Geranylgeranyl-diphosphate + Isopentenyl-diphosphate => all-trans-Pentaprenyl-diphosphate + Pyrophosphate'	'NONE'	'GENE_ASSOCIATION:( ( peg.1921 and peg.1923 ) or ( peg.2630 and peg.2631 ) )'		reaction:03535	lmo:1164, OR lmo:1209,
' gly-asn-L + ATP + H2O => Orthophosphate + gly-asn-L + H+ + ADP'	'NONE'	'''GENE_ASSOCIATION:( ( peg.135 and peg.136 and peg.137 ) or ( peg.152 ) or ( peg.2035 ) or ( peg.2183 and peg.2184 an...'' <Preview truncated at 128 characters>'		reaction:03536	lmo:1147
' gly-asn-L + H2O <=> L-Asparagine + Glycine'	'NONE'	'GENE_ASSOCIATION:( ( peg.1346 ) or ( peg.1701 ) )'		reaction:03537	lmo:1147
' gly-asn-L <=> '	'Exchange'	[]		reaction:03538	lmo:1148
' gly-asp-L + ATP + H2O => Orthophosphate + gly-asp-L + H+ + ADP'	'NONE'	'''GENE_ASSOCIATION:( ( peg.135 and peg.136 and peg.137 ) or ( peg.152 ) or ( peg.2035 ) or ( peg.2183 and peg.2184 an...'' <Preview truncated at 128 characters>'		reaction:03540	lmo:1208
' gly-asp-L + H2O <=> L-Aspartate + Glycine'	'NONE'	'GENE_ASSOCIATION:( ( peg.1346 ) or ( peg.1701 ) )'		reaction:03638	lmo:0198
' gly-asp-L <=> '	'Exchange'	[]		reaction:03841	lmo:2750
' Glycerol <=> '	'Exchange'	[]		reaction:03843	lmo:1315
' Glycerol <=> Glycerol'	'Glycerol and Glycerol-3-phosphate Uptake and Utilization'	'GENE_ASSOCIATION:( ( peg.1159 ) or ( peg.1531 ) )'		reaction:03852	lmo:2521
' Glycerol => 3-Hydroxypropanal + H2O'	'Glycerol fermenation to 1,3-propanediol'	'GENE_ASSOCIATION:( peg.1145 and peg.1146 and peg.1147 )'		reaction:03856	lmo:2663, OR lmo:0506,
' Glycerol => H2O + Lactaldehyde'	'Propanediol utilization'	'GENE_ASSOCIATION:( peg.1145 and peg.1146 and peg.1147 )'		reaction:03886	lmo:0546
' Glycerone + Phosphoenolpyruvate <=> Glycerone-phosphate + Pyruvate'	'Dihydroxyacetone kinases'	'GENE_ASSOCIATION:( ( peg.2684 and peg.2685 and peg.2686 ) or ( peg.344 and peg.345 ) or ( peg.348 ) )'		reaction:03891	lmo:1932, lmo:1930, OR lmo:2641, lmo:2640,
' Glycerone-phosphate + Iminoaspartate => Orthophosphate + H+ + Pyridine-2,3-dicarboxylate + 2H2O'	'NAD and NADP cofactor biosynthesis global'	'GENE_ASSOCIATION:peg.2016'		reaction:03892	lmo:1932, lmo:1930, OR lmo:2641, lmo:2640,
' Glycerone-phosphate => Orthophosphate + Methylglyoxal + H+'	'Methylglyoxal Metabolism'	'GENE_ASSOCIATION:peg.1897'		reaction:03903	lmo:2037
' Glycerophosphoglycerol + H2O <=> sn-Glycerol-3-phosphate + Glycerol'	'NONE'	'GENE_ASSOCIATION:( ( peg.1284 ) or ( peg.610 ) )'		reaction:03904	lmo:2037
' Glycine <=> '	'Exchange'	[]		reaction:03907	lmo:0235
' Glycolate + NAD+ <=> H+ + Glyoxylate + NADH'	'Glycolate, glyoxylate interconversions'	'GENE_ASSOCIATION:peg.78'		reaction:03908	lmo:0190
' Glycolate + NADP+ <=> NADPH + H+ + Glyoxylate'	'Glycolate, glyoxylate interconversions'	'GENE_ASSOCIATION:peg.78'		reaction:03909	lmo:1365
' Gly-Cys + H2O <=> Glycine + L-Cysteine'	'NONE'	'GENE_ASSOCIATION:( ( peg.1346 ) or ( peg.1701 ) )'		reaction:03910	lmo:0236
' Gly-Cys <=> '	'Exchange'	[]		reaction:03931	lmo:0386
' Gly-Gln + H2O <=> L-Glutamine + Glycine'	'NONE'	'GENE_ASSOCIATION:( ( peg.1346 ) or ( peg.1701 ) )'		reaction:03932	lmo:0384 AND lmo:0385
' Gly-Gln <=> '	'Exchange'	[]		reaction:03933	lmo:2035
' gly-glu-L + ATP + H2O => Orthophosphate + gly-glu-L + H+ + ADP'	'NONE'	'''GENE_ASSOCIATION:( ( peg.135 and peg.136 and peg.137 ) or ( peg.152 ) or ( peg.2035 ) or ( peg.2183 and peg.2184 an...'' <Preview truncated at 128 characters>'		reaction:03958	lmo:1317
' gly-glu-L + H2O <=> Glycine + L-Glutamate'	'NONE'	'GENE_ASSOCIATION:( ( peg.1346 ) or ( peg.1701 ) )'		reaction:03974	lmo:2351
' gly-glu-L <=> '	'Exchange'	[]		reaction:03975	lmo:2111, OR lmo:2351, OR lmo:0936,
' Gly-Leu + ATP + H2O => Orthophosphate + Gly-Leu + ADP'	'NONE'	'''GENE_ASSOCIATION:( ( peg.135 and peg.136 and peg.137 ) or ( peg.152 ) or ( peg.2035 ) or ( peg.2183 and peg.2184 an...'' <Preview truncated at 128 characters>'		reaction:04045	lmo:1202
' Gly-Leu + H2O <=> L-Leucine + Glycine'	'NONE'	'GENE_ASSOCIATION:( ( peg.1346 ) or ( peg.1701 ) )'		reaction:04046	lmo:1203
' Gly-Leu <=> '	'Exchange'	[]		reaction:04047	lmo:1199
' Gly-Met + ATP + H2O => Orthophosphate + Gly-Met + H+ + ADP'	'NONE'	'''GENE_ASSOCIATION:( ( peg.135 and peg.136 and peg.137 ) or ( peg.152 ) or ( peg.2035 ) or ( peg.2183 and peg.2184 an...'' <Preview truncated at 128 characters>'		reaction:04048	lmo:1197
' Gly-Met + H2O <=> L-Methionine + Glycine'	'NONE'	'GENE_ASSOCIATION:( ( peg.1346 ) or ( peg.1701 ) )'		reaction:04050	lmo:1200
' Gly-Met <=> '	'Exchange'	[]		reaction:04052	lmo:1193
' Gly-Phe + ATP + H2O => Orthophosphate + Gly-Phe + ADP'	'NONE'	'''GENE_ASSOCIATION:( ( peg.135 and peg.136 and peg.137 ) or ( peg.152 ) or ( peg.2035 ) or ( peg.2183 and peg.2184 an...'' <Preview truncated at 128 characters>'		reaction:04113	lmo:1451
' Gly-Phe + H2O <=> L-Phenylalanine + Glycine'	'NONE'	'GENE_ASSOCIATION:( ( peg.1346 ) or ( peg.1701 ) )'		reaction:04308	lmo:1315
' Gly-Phe <=> '	'Exchange'	[]		reaction:04384	lmo:1192
' gly-pro-L + H2O => L-Proline + H+ + Glycine'	'NONE'	'GENE_ASSOCIATION:( ( peg.1346 ) or ( peg.1701 ) )'		reaction:04385	lmo:1169
' gly-pro-L <=> '	'Exchange'	[]		reaction:04386	lmo:1170
' Gly-Tyr + H2O <=> L-Tyrosine + Glycine'	'NONE'	'GENE_ASSOCIATION:( ( peg.1346 ) or ( peg.1701 ) )'		reaction:04413	lmo:1147
' Gly-Tyr <=> '	'Exchange'	[]		reaction:04673	lmo:1677
' GMP + dATP <=> dADP + GDP'	'NONE'	'GENE_ASSOCIATION:peg.1819'		reaction:04674	lmo:1931, OR lmo:0637,
' GMP + H+ <=> GMP + H+'	'Exchange'	'GENE_ASSOCIATION:BIOLOG GAP FILLING'		reaction:04794	lmo:1406, OR lmo:1917,
' GMP + H2O => Orthophosphate + Guanosine + H+'	'Purine conversions'	'GENE_ASSOCIATION:peg.2910'		reaction:04954	lmo:1678
' GMP <=> '	'Exchange'	[]		reaction:04996	lmo:1451
' Guanine + 5-Phospho-alpha-D-ribose-1-diphosphate => GMP + Pyrophosphate'	'Purine conversions'	'GENE_ASSOCIATION:peg.217'		reaction:05024	lmo:1673
' Guanine + H+ <=> Guanine + H+'	'Exchange'	'GENE_ASSOCIATION:BIOLOG GAP FILLING'		reaction:05029	lmo:1164, OR lmo:1209,
' Guanine <=> '	'Exchange'	[]		reaction:05054	lmo:1192
' Guanosine + H+ <=> Guanosine + H+'	'Exchange'	'GENE_ASSOCIATION:BIOLOG GAP FILLING'		reaction:05108	lmo:0286
' Guanosine <=> '	'Exchange'	[]		reaction:05144	lmo:2101 AND lmo:2102
' H+ + (S)(+)-Allantoin <=> H+ + (S)(+)-Allantoin'	'NONE'	'GENE_ASSOCIATION:peg.452'		reaction:05145	lmo:2495 AND lmo:2499 AND lmo:2498
' H+ + 1,4-Dihydroxy-2-naphthoate + all-trans-Octaprenyl-diphosphate => 2-Demethylmenaquinol-8 + CO2 + Pyrophosphate'	'NONE'	'GENE_ASSOCIATION:peg.1669'		reaction:05147	lmo:0278, OR lmo:0860, lmo:0859,
' H+ + 13-methyl-trans-tetra-dec-2-enoyl-ACP + NADH => NAD+ + 13-methyl-tetra-decanoyl-ACP'	'NONE'	'GENE_ASSOCIATION:peg.962'		reaction:05149	lmo:1847 AND lmo:1848 AND lmo:1849
' H+ + 1-Acyl-sn-glycero-3-phosphoethanolamine + H2O => sn-glycero-3-Phosphoethanolamine + ocdca'	'NONE'	'GENE_ASSOCIATION:peg.1250'		reaction:05150	lmo:1671
' H+ + 1-Acyl-sn-glycero-3-phosphoethanolamine + H2O => sn-glycero-3-Phosphoethanolamine + Octadecanoic-acid'	'NONE'	'GENE_ASSOCIATION:peg.1250'		reaction:05155	lmo:0847 AND lmo:0848
' H+ + 2-Amino-3-oxo-4-phosphonooxybutyrate => CO2 + 3-Amino-2-oxopropyl-phosphate'	'NONE'	'GENE_ASSOCIATION:SPONTANEOUS'		reaction:05159	lmo:1425 AND lmo:1426 AND lmo:1427 AND lmo:1428
' H+ + 3-methylbutanoyl-ACP + Malonyl-[acyl-carrier-protein] => 5-methyl-3-oxo-hexanoyl-ACP + Acyl-carrier-protein + CO2'	'NONE'	'GENE_ASSOCIATION:( peg.2192 and peg.2193 )'		reaction:05163	lmo:0807 AND lmo:0808 AND lmo:0809 AND lmo:0810
' H+ + 4-Methyl-5-(2-phosphoethyl)-thiazole + 2-Methyl-4-amino-5-hydroxymethylpyrimidine-diphosphate <=> Thiamin-monophosphate + Pyrophosphate'	'Thiamin biosynthesis'	'GENE_ASSOCIATION:peg.315'		reaction:05165	lmo:1421
' H+ + 6-methyl-octanoyl-ACP + Malonyl-[acyl-carrier-protein] => Acyl-carrier-protein + CO2 + 8-methyl-3-oxo-decanoyl-ACP'	'NONE'	'GENE_ASSOCIATION:( peg.2192 and peg.2193 )'		reaction:05170	lmo:2125, lmo:2124, lmo:2123, OR lmo:0278, OR lmo:0860, lmo:0859,
' H+ + beta-Methylglucoside <=> H+ + beta-Methylglucoside'	'Exchange'	'GENE_ASSOCIATION:BIOLOG GAP FILLING'		reaction:05173	lmo:0278, OR lmo:0860, lmo:0859,
' H+ + Decanoyl-[acp] + Malonyl-[acyl-carrier-protein] => Acyl-carrier-protein + CO2 + 3-Oxododecanoyl-[acp]'	'Fatty Acid Biosynthesis FASII'	'GENE_ASSOCIATION:( peg.2192 and peg.2193 )'		reaction:05175	lmo:0807 AND lmo:0808 AND lmo:0809 AND lmo:0810
' H+ + D-Glucosamine <=> H+ + D-Glucosamine'	'Exchange'	'GENE_ASSOCIATION:BIOLOG GAP FILLING'		reaction:05180	lmo:1425 AND lmo:1426 AND lmo:1427 AND lmo:1428
' H+ + D-Glucosamine-6-phosphate <=> H+ + D-Glucosamine-6-phosphate'	'Exchange'	'GENE_ASSOCIATION:BIOLOG GAP FILLING'		reaction:05181	lmo:1016, lmo:1015, lmo:1014, OR lmo:1422, lmo:1421,
' H+ + D-Serine <=> H+ + D-Serine'	'NONE'	'GENE_ASSOCIATION:peg.781'		reaction:05183	lmo:2419, lmo:2418, lmo:2417, OR lmo:0285, lmo:0284, lmo:0283,
' H+ + Formate <=> H+ + Formate'	'NONE'	'GENE_ASSOCIATION:( ( peg.2919 ) or ( peg.905 ) )'		reaction:05184	lmo:1425 AND lmo:1426 AND lmo:1427 AND lmo:1428
' H+ + Glycine <=> H+ + Glycine'	'NONE'	'GENE_ASSOCIATION:peg.781'		reaction:05187	lmo:1073
' H+ + Inosine <=> H+ + Inosine'	'Exchange'	'GENE_ASSOCIATION:BIOLOG GAP FILLING'		reaction:05188	lmo:2429 AND lmo:2430 AND lmo:2431
' H+ + L-2-Amino-3-oxobutanoic-acid => Aminoacetone + CO2'	'NONE'	'GENE_ASSOCIATION:SPONTANEOUS'		reaction:05192	lmo:1422
' H+ + L-Arginine <=> H+ + L-Arginine'	'Exchange'	'GENE_ASSOCIATION:BIOLOG GAP FILLING'		reaction:05193	lmo:1422
' H+ + L-Arginine => CO2 + Agmatine'	'Polyamine Metabolism'	'GENE_ASSOCIATION:peg.2683'		reaction:05197	lmo:1839, OR lmo:0456,
' H+ + L-Cysteine <=> H+ + L-Cysteine'	'Exchange'	'GENE_ASSOCIATION:BIOLOG GAP FILLING'		reaction:05201	lmo:2254, OR lmo:0573,
' H+ + L-Glutamate => CO2 + 4-Aminobutanoate'	'NONE'	'GENE_ASSOCIATION:( ( peg.2353 ) or ( peg.2424 ) or ( peg.443 ) )'		reaction:05202	lmo:1884
' H+ + L-Ornithine <=> H+ + L-Ornithine'	'Exchange'	'GENE_ASSOCIATION:BIOLOG GAP FILLING'		reaction:05206	lmo:1013
' H+ + L-Ornithine => CO2 + Putrescine'	'NONE'	'GENE_ASSOCIATION:GAP FILLING'		reaction:05209	lmo:2353, OR lmo:0803,
' H+ + L-Serine <=> H+ + L-Serine'	'NONE'	'GENE_ASSOCIATION:peg.781'		reaction:05219	lmo:2419, lmo:2418, lmo:2417, OR lmo:0285, lmo:0284, lmo:0283,
' H+ + L-Threonine-O-3-phosphate => D-1-Aminopropan-2-ol-O-phosphate + CO2'	'Cobalamin synthesis'	'GENE_ASSOCIATION:peg.1161'		reaction:05223
' H+ + Malonyl-[acyl-carrier-protein] + 10-methyl-undecanoyl-ACP => Acyl-carrier-protein + 12-methyl-3-oxo-tridecanoyl-ACP + CO2'	'NONE'	'GENE_ASSOCIATION:( peg.2192 and peg.2193 )'		reaction:05226	lmo:1017
' H+ + Malonyl-[acyl-carrier-protein] + 12-methyl-tridecanoyl-ACP => 14-methyl-3-oxo-pentadecanoyl-ACP + Acyl-carrier-protein + CO2'	'NONE'	'GENE_ASSOCIATION:( peg.2192 and peg.2193 )'		reaction:05229	lmo:1774 AND lmo:1775
' H+ + Malonyl-[acyl-carrier-protein] + 2-methylpropionyl-ACP => Acyl-carrier-protein + 4-methyl-3-oxo-pentanoyl-ACP + CO2'	'NONE'	'GENE_ASSOCIATION:( peg.2192 and peg.2193 )'		reaction:05231	lmo:2154 AND lmo:2155
' H+ + Malonyl-[acyl-carrier-protein] + 5-methyl-hexanoyl-ACP => Acyl-carrier-protein + CO2 + 7-methyl-3-oxo-octanoyl-ACP'	'NONE'	'GENE_ASSOCIATION:( peg.2192 and peg.2193 )'		reaction:05232	lmo:0279
' H+ + Malonyl-[acyl-carrier-protein] + 9-methyl-decanoyl-ACP => Acyl-carrier-protein + 11-methyl-3-oxo-dodecanoyl-ACP + CO2'	'NONE'	'GENE_ASSOCIATION:( peg.2192 and peg.2193 )'		reaction:05233	lmo:2154 AND lmo:2155
' H+ + Malonyl-[acyl-carrier-protein] + Acetyl-[acyl-carrier-protein] => Acyl-carrier-protein + CO2 + Acetoacetyl-[acp]'	'Fatty Acid Biosynthesis FASII'	'GENE_ASSOCIATION:( peg.2192 and peg.2193 )'		reaction:05234	lmo:0279
' H+ + Malonyl-[acyl-carrier-protein] + Hexanoyl-[acp] => 3-Oxooctanoyl-[acp] + Acyl-carrier-protein + CO2'	'Fatty Acid Biosynthesis FASII'	'GENE_ASSOCIATION:( peg.2192 and peg.2193 )'		reaction:05235	lmo:0279
' H+ + meso-2,6-Diaminoheptanedioate => CO2 + L-Lysine'	'Lysine Biosynthesis DAP Pathway'	'GENE_ASSOCIATION:peg.1943'		reaction:05236	lmo:0279
' H+ + N-Acetyl-D-glucosamine <=> H+ + N-Acetyl-D-glucosamine'	'Exchange'	'GENE_ASSOCIATION:BIOLOG GAP FILLING'		reaction:05287	lmo:1932, lmo:1930, OR lmo:2641, lmo:2640,
' H+ + N-Acetyl-D-mannosamine <=> H+ + N-Acetyl-D-mannosamine'	'Exchange'	'GENE_ASSOCIATION:BIOLOG GAP FILLING'		reaction:05289	lmo:1961, OR lmo:2390, OR lmo:2478,
' H+ + NADH + 12-methyl-trans-tetra-dec-2-enoyl-ACP => 12-methyl-tetra-decanoyl-ACP + NAD+'	'NONE'	'GENE_ASSOCIATION:peg.962'		reaction:05292	lmo:0366 AND lmo:0367
' H+ + NADH + 1-Hydroxy-2-methyl-2-butenyl-4-diphosphate => Dimethylallyl-diphosphate + NAD+ + H2O'	'Isoprenoid Biosynthesis'	'GENE_ASSOCIATION:peg.1443'		reaction:05293	lmo:1441
' H+ + NADH + 1-Hydroxy-2-methyl-2-butenyl-4-diphosphate => NAD+ + Isopentenyl-diphosphate + H2O'	'Isoprenoid Biosynthesis'	'GENE_ASSOCIATION:peg.1443'		reaction:05294	lmo:0007, lmo:0006, lmo:0054, lmo:1759, lmo:2704, lmo:2523, lmo:0002, lmo:1951, lmo:1950, lmo:1934, lmo:1824, lmo:1804, lmo:1758, lmo:0162, lmo:1560, lmo:1481, lmo:1455, lmo:1320, lmo:1287, lmo:1286, lmo:1275, lmo:0001, OR lmo:0007, lmo:0006, lmo:0054, lmo:0045, lmo:1759, lmo:2704, lmo:0002, lmo:1951, lmo:1950, lmo:1934, lmo:1824, lmo:1804, lmo:1758, lmo:0162, lmo:1560, lmo:1481, lmo:1455, lmo:13…
' H+ + NADH + 4-methyl-trans-pent-2-enoyl-ACP => 4-methyl-pentanoyl-ACP + NAD+'	'NONE'	'GENE_ASSOCIATION:peg.962'		reaction:05295	lmo:1322 AND lmo:1454 AND lmo:1512 AND lmo:1792 AND lmo:1805 AND lmo:1905 AND lmo:0258 AND lmo:0259 AND lmo:2606 AND lmo:2854 AND lmo:0287 AND lmo:0288 AND lmo:0935
' H+ + NADH + 5-methyl-trans-hex-2-enoyl-ACP => NAD+ + 5-methyl-hexanoyl-ACP'	'NONE'	'GENE_ASSOCIATION:peg.962'		reaction:05296	lmo:0053, lmo:0486, lmo:0046, lmo:0044, lmo:2854, lmo:2747, lmo:2656, lmo:2655, lmo:2609, lmo:2608, lmo:2607, lmo:2605, lmo:2597, lmo:2596, lmo:2561, lmo:2548, lmo:0251, lmo:0250, lmo:0249, lmo:0239, lmo:0237, lmo:0228, lmo:2198, lmo:0219, lmo:2019, lmo:1896, lmo:1882, lmo:1823, lmo:1816, lmo:1797, lmo:1787, lmo:1784, lmo:1783, lmo:0177, lmo:1756, lmo:1755, lmo:1754, lmo:1660, lmo:1658, lmo:1598,…
' H+ + NADH + 8-methyl-trans-dec-2-enoyl-ACP => 8-methyl-decanoyl-ACP + NAD+'	'NONE'	'GENE_ASSOCIATION:peg.962'		reaction:05307	lmo:0787
' H+ + NADH + Butanal <=> 1-Butanol + NAD+'	'Butanol Biosynthesis'	'GENE_ASSOCIATION:peg.549'		reaction:05312	lmo:2249, OR lmo:0405,
' H+ + NADH + Menaquinone-8 => Menaquinol-8 + NAD+'	'NONE'	'GENE_ASSOCIATION:peg.2379'		reaction:05315	lmo:2575
' H+ + NADH + trans-Hexadec-2-enoyl-[acp] => Hexadecanoyl-[acp] + NAD+'	'Fatty Acid Biosynthesis FASII'	'GENE_ASSOCIATION:peg.962'		reaction:05322	lmo:0970
' H+ + NADH + trans-Oct-2-enoyl-[acp] => NAD+ + Octanoyl-[acp]'	'Fatty Acid Biosynthesis FASII'	'GENE_ASSOCIATION:peg.962'		reaction:05323	lmo:0970
' H+ + NADH + trans-Tetradec-2-enoyl-[acp] => Tetradecanoyl-[acp] + NAD+'	'Fatty Acid Biosynthesis FASII'	'GENE_ASSOCIATION:peg.962'		reaction:05324	lmo:0970
' H+ + Palatinose <=> H+ + Palatinose'	'Exchange'	'GENE_ASSOCIATION:BIOLOG GAP FILLING'		reaction:05325	lmo:0970
' H+ + Potassium <=> H+ + Potassium'	'NONE'	'GENE_ASSOCIATION:peg.1015'		reaction:05326	lmo:0970
' H+ + Precorrin-8X <=> Hydrogenobyrinate'	'Coenzyme B12 biosynthesis'	'GENE_ASSOCIATION:peg.1185'		reaction:05327	lmo:0970
' H+ + Prephenate => CO2 + Phenylpyruvate + H2O'	'Phenylalanine synthesis'	'GENE_ASSOCIATION:peg.1528'		reaction:05328	lmo:0970
' H+ + Pyruvate + D-Glyceraldehyde-3-phosphate => CO2 + 1-Deoxy-D-xylulose-5-phosphate'	'Mevalonate Branch of Isoprenoid Biosynthesis'	'GENE_ASSOCIATION:peg.1357'		reaction:05329	lmo:2524
' H+ + Pyruvate + Thiamin-diphosphate => CO2 + 2-(alpha-Hydroxyethyl)thiamine-diphosphate'	'Pyruvate metabolism II: acetyl-CoA, acetogenesis from pyruvate'	'GENE_ASSOCIATION:( ( peg.1044 and peg.1045 ) or ( peg.1975 and peg.1976 ) or ( peg.1997 ) )'		reaction:05330	lmo:2524
' H+ + S-Adenosyl-L-methionine => S-Adenosylmethioninamine + CO2'	'NONE'	'GENE_ASSOCIATION:GAP FILLING'		reaction:05331	lmo:2524
' H+ + Thiosulfate <=> H+ + Thiosulfate'	'Exchange'	'GENE_ASSOCIATION:BIOLOG GAP FILLING'		reaction:05332	lmo:2524
' H+ + Thymidine <=> H+ + Thymidine'	'Exchange'	'GENE_ASSOCIATION:BIOLOG GAP FILLING'		reaction:05333	lmo:2524
' H+ + Xanthosine <=> H+ + Xanthosine'	'Exchange'	'GENE_ASSOCIATION:BIOLOG GAP FILLING'		reaction:05334	lmo:2524
' H+ + Xylitol <=> H+ + Xylitol'	'Exchange'	'GENE_ASSOCIATION:BIOLOG GAP FILLING'		reaction:05335	lmo:2524
' H+ <=> '	'Exchange'	[]		reaction:05336	lmo:1807
' H2O + 1-Acyl-sn-glycero-3-phosphoethanolamine-hexadecanoyl <=> sn-glycero-3-Phosphoethanolamine + Hexadecanoic-acid + H+'	'NONE'	'GENE_ASSOCIATION:peg.1250'		reaction:05337	lmo:1807
' H2O + 1-Acyl-sn-glycero-3-phosphoethanolamine-tetradec-7-enoyl <=> sn-glycero-3-Phosphoethanolamine + H+ + tetradecenoate'	'NONE'	'GENE_ASSOCIATION:peg.1250'		reaction:05338	lmo:1807
' H2O + 1-Acyl-sn-glycero-3-phosphoglycerol-hexadec-9-enoyl <=> Glycerophosphoglycerol + hexadecenoate + H+'	'NONE'	'GENE_ASSOCIATION:peg.1250'		reaction:05339	lmo:1807
' H2O + 1-Acyl-sn-glycero-3-phosphoglycerol-hexadecanoyl <=> Hexadecanoic-acid + Glycerophosphoglycerol + H+'	'NONE'	'GENE_ASSOCIATION:peg.1250'		reaction:05340	lmo:1807
' H2O + 1-Acyl-sn-glycero-3-phosphoglycerol-octadec-11-enoyl <=> Glycerophosphoglycerol + octadecenoate + H+'	'NONE'	'GENE_ASSOCIATION:peg.1250'		reaction:05341	lmo:1807
' H2O + 1-octadec-11-enoyl-sn-glycerol-3-phosphate <=> sn-Glycerol-3-phosphate + octadecenoate + H+'	'NONE'	'GENE_ASSOCIATION:peg.1250'		reaction:05342	lmo:1807
' H2O + 2-Acyl-sn-glycero-3-phosphoethanolamine-octadecanoyl <=> sn-glycero-3-Phosphoethanolamine + H+ + ocdca'	'NONE'	'GENE_ASSOCIATION:peg.1250'		reaction:05343	lmo:2201 AND lmo:2202
' H2O + 2-Acyl-sn-glycero-3-phosphoethanolamine-octadecanoyl <=> sn-glycero-3-Phosphoethanolamine + Octadecanoic-acid + H+'	'NONE'	'GENE_ASSOCIATION:peg.1250'		reaction:05344	lmo:2201 AND lmo:2202
' H2O + 2-Acyl-sn-glycero-3-phosphoethanolamine-tetradecanoyl <=> Tetradecanoic-acid + sn-glycero-3-Phosphoethanolamine + H+'	'NONE'	'GENE_ASSOCIATION:peg.1250'		reaction:05345	lmo:2201 AND lmo:2202
' H2O + 2-Acyl-sn-glycero-3-phosphoglycerol-dodecanoyl <=> Dodecanoic-acid + Glycerophosphoglycerol + H+'	'NONE'	'GENE_ASSOCIATION:peg.1250'		reaction:05346	lmo:2201 AND lmo:2202
' H2O + 2-Acyl-sn-glycero-3-phosphoglycerol-hexadecanoyl <=> Hexadecanoic-acid + Glycerophosphoglycerol + H+'	'NONE'	'GENE_ASSOCIATION:peg.1250'		reaction:05347	lmo:2201 AND lmo:2202
' H2O + 2-Acyl-sn-glycero-3-phosphoglycerol-octadecanoyl <=> Glycerophosphoglycerol + H+ + ocdca'	'NONE'	'GENE_ASSOCIATION:peg.1250'		reaction:05348	lmo:2201 AND lmo:2202
' H2O + 2-Acyl-sn-glycero-3-phosphoglycerol-octadecanoyl <=> Octadecanoic-acid + Glycerophosphoglycerol + H+'	'NONE'	'GENE_ASSOCIATION:peg.1250'		reaction:05349	lmo:2201 AND lmo:2202
' H2O + 2-tetradec-7-enoyl-sn-glycerol-3-phosphate <=> sn-Glycerol-3-phosphate + H+ + tetradecenoate'	'NONE'	'GENE_ASSOCIATION:peg.1250'		reaction:05350	lmo:2201 AND lmo:2202
' H2O + 5,10-Methenyltetrahydrofolate <=> H+ + 10-Formyltetrahydrofolate'	'Serine-glyoxylate cycle'	'GENE_ASSOCIATION:( ( peg.1352 ) or ( peg.1868 and peg.2861 ) )'		reaction:05351	lmo:1688
' H2O + 5''-Methylthioadenosine <=> 5-Methylthio-D-ribose + Adenine'	'Polyamine Metabolism'	'GENE_ASSOCIATION:peg.1486'		reaction:05352	lmo:1688
' H2O + 6-Phospho-beta-D-glucosyl-(1,4)-D-glucose <=> D-Glucose + D-Glucose-6-phosphate'	'NONE'	'''GENE_ASSOCIATION:( ( peg.18 ) or ( peg.259 ) or ( peg.269 ) or ( peg.2750 ) or ( peg.2760 ) or ( peg.316 ) or ( peg....'' <Preview truncated at 128 characters>'		reaction:05353	lmo:1688
' H2O + ala-L-Thr-L <=> L-Threonine + L-Alanine'	'NONE'	'GENE_ASSOCIATION:( ( peg.1346 ) or ( peg.1701 ) )'		reaction:05354	lmo:1688
' H2O + Cys-Gly <=> Glycine + L-Cysteine'	'NONE'	'GENE_ASSOCIATION:( ( peg.1346 ) or ( peg.1701 ) )'		reaction:05355	lmo:1688
' H2O + dAMP => Orthophosphate + H+ + Deoxyadenosine'	'Purine conversions'	'GENE_ASSOCIATION:peg.2910'		reaction:05356	lmo:1688
' H2O + D-Glucono-1,5-lactone-6-phosphate <=> 6-Phospho-D-gluconate + H+'	'Formaldehyde assimilation: Ribulose monophosphate pathway'	'GENE_ASSOCIATION:peg.553'		reaction:05357	lmo:1688
' H2O + GTP => 2-Amino-4-hydroxy-6-(erythro-1,2,3-trihydroxypropyl)dihydropteridine-triphosphate + H+ + Formate'	'tRNA modification Archaea Henri'	'GENE_ASSOCIATION:peg.1924'		reaction:05358	lmo:1808
' H2O + GTP => Formamidopyrimidine-nucleoside triphosphate'	'Pterin biosynthesis'	'GENE_ASSOCIATION:peg.1924'		reaction:05359	lmo:2201 AND lmo:2202
' H2O + Heme + trans,trans-Farnesyl-diphosphate <=> Heme-O + Pyrophosphate'	'NONE'	'GENE_ASSOCIATION:peg.2048'		reaction:05360	lmo:1807
' H2O + IMP <=> 1-(5''-Phosphoribosyl)-5-formamido-4-imidazolecarboxamide'	'De Novo Purine Biosynthesis'	'GENE_ASSOCIATION:peg.1757'		reaction:05361	lmo:2524
' H2O + IMP => Orthophosphate + H+ + Inosine'	'Purine conversions'	'GENE_ASSOCIATION:peg.2910'		reaction:05362	lmo:1688
' H2O + L-alanylglycine <=> L-Alanine + Glycine'	'NONE'	'GENE_ASSOCIATION:( ( peg.1346 ) or ( peg.1701 ) )'		reaction:05363	lmo:2201 AND lmo:2202
' H2O + L-Arginine => NH3 + L-Citrulline'	'Arginine and Ornithine Degradation'	'GENE_ASSOCIATION:peg.43'		reaction:05364	lmo:1807
' H2O + L-Cysteine => NH3 + Pyruvate + Hydrogen-sulfide'	'NONE'	'GENE_ASSOCIATION:peg.1671'		reaction:05365	lmo:2524
' H2O + Maltohexaose <=> Maltopentaose + D-Glucose'	'NONE'	'GENE_ASSOCIATION:peg.182'		reaction:05366	lmo:1688
' H2O + N1-(5-Phospho-alpha-D-ribosyl)-5,6-dimethylbenzimidazole => Orthophosphate + alpha-Ribazole + H+'	'Cobalamin synthesis'	'GENE_ASSOCIATION:peg.1141'		reaction:05367	lmo:2201 AND lmo:2202
' H2O + N-Acetyl-D-glucosamine-6-phosphate <=> Acetate + D-Glucosamine-6-phosphate'	'Chitin and N-acetylglucosamine utilization'	'GENE_ASSOCIATION:( ( peg.2099 ) or ( peg.948 ) )'		reaction:05368	lmo:1807
' H2O + NADP+ + L-Glutamate <=> 2-Oxoglutarate + NADPH + NH3 + H+'	'Proline Synthesis'	'GENE_ASSOCIATION:peg.555'		reaction:05369	lmo:2524
' H2O + Nicotinamide-D-ribonucleotide => Orthophosphate + N-Ribosylnicotinamide + H+'	'NONE'	'GENE_ASSOCIATION:peg.2910'		reaction:05370	lmo:1688
' H2O + Nicotinate-D-ribonucleotide => Orthophosphate + H+ + Nicotinate-D-ribonucleoside'	'NONE'	'GENE_ASSOCIATION:peg.2910'		reaction:05371	lmo:2201 AND lmo:2202
' H2O + O-Phospho-4-hydroxy-L-threonine => Orthophosphate + 4-Hydroxy-L-threonine + H+'	'NONE'	'GENE_ASSOCIATION:peg.2536'		reaction:05372	lmo:1807
' H2O + O-Succinyl-L-homoserine => 2-Oxobutanoate + NH3 + H+ + Succinate'	'Methionine Biosynthesis'	'GENE_ASSOCIATION:peg.1672'		reaction:05373	lmo:2524
' H2O + Pyrophosphate => 2Orthophosphate + 2H+'	'NONE'	'GENE_ASSOCIATION:peg.1440'		reaction:05374	lmo:1688
' H2O + S-Adenosyl-L-homocysteine <=> S-Ribosyl-L-homocysteine + Adenine'	'Methionine Biosynthesis'	'GENE_ASSOCIATION:peg.1486'		reaction:05375	lmo:2201 AND lmo:2202
' H2O + sn-glycero-3-Phosphocholine <=> Choline + sn-Glycerol-3-phosphate'	'Glycerolipid and Glycerophospholipid Metabolism in Bacteria'	'GENE_ASSOCIATION:( ( peg.1284 ) or ( peg.610 ) )'		reaction:05376	lmo:1807
' H2O + UDP-glucose => UMP + D-Glucose-1-phosphate'	'NONE'	'GENE_ASSOCIATION:peg.2910'		reaction:05377	lmo:2524
' H2O <=> '	'Exchange'	[]		reaction:05378	lmo:1688
' H2O => H2O'	'NONE'	'GENE_ASSOCIATION:SPONTANEOUS'		reaction:05379	lmo:2201 AND lmo:2202
' Hexadecanoyl-[acp] + CoA <=> Palmitoyl-CoA + Acyl-carrier-protein'	'NONE'	'GENE_ASSOCIATION:peg.1800'		reaction:05380	lmo:1807
' Hexadecanoyl-[acp] + H+ + Malonyl-[acyl-carrier-protein] => Acyl-carrier-protein + CO2 + 3-Oxooctodecanoyl-ACP'	'NONE'	'GENE_ASSOCIATION:( peg.2192 and peg.2193 )'		reaction:05381	lmo:2524
' Hexanoyl-CoA + Acetyl-CoA <=> 3-Oxooctanoyl-CoA + CoA'	'n-Phenylalkanoic acid degradation'	'GENE_ASSOCIATION:peg.1406'		reaction:05382	lmo:1688
' Hg2+ <=> '	'Exchange'	[]		reaction:05383	lmo:1808
' Holo-[carboxylase] + ATP + HCO3 <=> Orthophosphate + H+ + Carboxybiotin-carboxyl-carrier-protein + ADP'	'Fatty Acid Biosynthesis FASII'	'GENE_ASSOCIATION:( peg.1348 and peg.1349 and peg.1895 )'		reaction:05384	lmo:2201 AND lmo:2202
' Hydrogenobyrinate + 2ATP + 2L-Glutamine + H2O <=> Hydrogenobyrinate-a,c diamide + Pyrophosphate + 2ADP + 2L-Glutamate'	'Coenzyme B12 biosynthesis'	'GENE_ASSOCIATION:peg.1183'		reaction:05385	lmo:1807
' Hydrogen-sulfide + O-Acetyl-L-homoserine => Acetate + H+ + L-Homocysteine'	'Methionine Biosynthesis'	'GENE_ASSOCIATION:peg.590'		reaction:05386	lmo:2524
' Hydrogen-sulfide + O-Succinyl-L-homoserine <=> H+ + L-Homocysteine + Succinate'	'Methionine Biosynthesis'	'GENE_ASSOCIATION:peg.590'		reaction:05387	lmo:1688
' Hydroxymethylbilane <=> Uroporphyrinogen-III + H2O'	'Heme and Siroheme Biosynthesis'	'GENE_ASSOCIATION:( ( peg.1193 ) or ( peg.1547 ) )'		reaction:05388	lmo:2201 AND lmo:2202
' Hypoxanthine + 5-Phospho-alpha-D-ribose-1-diphosphate => Pyrophosphate + IMP'	'Purine conversions'	'GENE_ASSOCIATION:peg.217'		reaction:05389	lmo:1807
' Hypoxanthine + H+ <=> Hypoxanthine + H+'	'NONE'	'GENE_ASSOCIATION:( ( peg.2245 ) or ( peg.568 ) )'		reaction:05390	lmo:2524
' Hypoxanthine <=> '	'Exchange'	[]		reaction:05391	lmo:1688
' Indole + L-Serine <=> L-Tryptophan + H2O'	'Tryptophan synthesis'	'GENE_ASSOCIATION:( peg.1619 and peg.1620 )'		reaction:05392	lmo:2201 AND lmo:2202
' Indoleglycerol-phosphate + L-Serine <=> L-Tryptophan + H2O + D-Glyceraldehyde-3-phosphate'	'Tryptophan synthesis'	'GENE_ASSOCIATION:( peg.1619 and peg.1620 )'		reaction:05393	lmo:1807
' Indoleglycerol-phosphate <=> Indole + D-Glyceraldehyde-3-phosphate'	'Tryptophan synthesis'	'GENE_ASSOCIATION:( peg.1619 and peg.1620 )'		reaction:05394	lmo:2524
' Inosine <=> '	'Exchange'	[]		reaction:05395	lmo:1688
' Inositol-1-phosphate + H2O => Orthophosphate + H+ + myo-Inositol'	'Di-Inositol-Phosphate biosynthesis'	'GENE_ASSOCIATION:peg.1058'		reaction:05396	lmo:2201 AND lmo:2202
' Isochorismate + 2-Oxoglutarate + H+ => CO2 + 2-Succinyl-5-enolpyruvyl-6-hydroxy-3-cyclohexene-1-carboxylate'	'Menaquinone and Phylloquinone Biosynthesis'	'GENE_ASSOCIATION:peg.1667'		reaction:05397	lmo:1807
' Isochorismate + H2O => 2,3-Dihydro-2,3-dihydroxybenzoate + Pyruvate'	'Siderophore enterobactin biosynthesis and ferric enterbactin transport'	'GENE_ASSOCIATION:peg.623'		reaction:05398	lmo:2524
' Isocitrate + NADP+ <=> Oxalosuccinate + NADPH + H+'	'TCA Cycle'	'GENE_ASSOCIATION:peg.1558'		reaction:05399	lmo:1688
' Isocitrate <=> cis-Aconitate + H2O'	'TCA Cycle'	'GENE_ASSOCIATION:peg.1633'		reaction:05400	lmo:2201 AND lmo:2202
' Isocitrate <=> Glyoxylate + Succinate'	'NONE'	'GENE_ASSOCIATION:GAP FILLING'		reaction:05401	lmo:1807
' Isoheptadecanoyllipoteichoic-acid (n=24), linked, unsubstituted + 24UDP-glucose <=> 24UDP + Isoheptadecanoyllipoteichoic-acid (n=24), linked, glucose substituted'	'NONE'	'GENE_ASSOCIATION:INITIAL GAP FILLING'		reaction:05402	lmo:2524
' Isomaltose + H2O <=> 2D-Glucose'	'NONE'	'GENE_ASSOCIATION:peg.182'		reaction:05403	lmo:1688
' Isopentenyl-diphosphate + all-trans-Heptaprenyl-diphosphate => all-trans-Octaprenyl-diphosphate + Pyrophosphate'	'NONE'	'GENE_ASSOCIATION:INITIAL GAP FILLING'		reaction:05404	lmo:2201 AND lmo:2202
' Isopentenyl-diphosphate + trans,trans-Farnesyl-diphosphate => Geranylgeranyl-diphosphate + Pyrophosphate'	'NONE'	'GENE_ASSOCIATION:( ( peg.1921 and peg.1923 ) or ( peg.2630 and peg.2631 ) )'		reaction:05405	lmo:1807
' Isopentenyl-diphosphate + trans,trans-Farnesyl-diphosphate => Pyrophosphate + trans,trans,cis-Geranylgeranyl-diphosphate'	'Mevalonate Branch of Isoprenoid Biosynthesis'	'GENE_ASSOCIATION:peg.1307'		reaction:05406	lmo:2524
' Isopentenyl-diphosphate <=> Dimethylallyl-diphosphate'	'Mevalonate Branch of Isoprenoid Biosynthesis'	'GENE_ASSOCIATION:peg.1375'		reaction:05407	lmo:1688
' L-2-Amino-6-oxoheptanedioate => H+ + H2O + 2,3,4,5-Tetrahydrodipicolinate'	'NONE'	'GENE_ASSOCIATION:SPONTANEOUS'		reaction:05408	lmo:1808
' L-2-Aminoadipate-6-semialdehyde => H+ + H2O + 2,3,4,5-Tetrahydropyridine-2-carboxylate'	'NONE'	'GENE_ASSOCIATION:SPONTANEOUS'		reaction:05409	lmo:2201 AND lmo:2202
' L-Alanine + ATP + UDP-N-acetylmuramate => Orthophosphate + UDP-N-acetylmuramoyl-L-alanine + H+ + ADP'	'NONE'	'GENE_ASSOCIATION:peg.1597'		reaction:05410	lmo:1807
' L-Alanine + H+ <=> L-Alanine + H+'	'Exchange'	'GENE_ASSOCIATION:BIOLOG GAP FILLING'		reaction:05411	lmo:2524
' L-Alanine + NAD+ + H2O <=> NH3 + H+ + Pyruvate + NADH'	'Pyruvate Alanine Serine Interconversions'	'GENE_ASSOCIATION:peg.1571'		reaction:05412	lmo:1688
' L-Alanine <=> '	'Exchange'	[]		reaction:05413	lmo:2201 AND lmo:2202
' L-Alanine <=> D-Alanine'	'Alanine biosynthesis'	'GENE_ASSOCIATION:peg.879'		reaction:05414	lmo:1807
' L-alanylglycine <=> '	'Exchange'	[]		reaction:05415	lmo:2524
' L-Arabinose + ATP + H2O => Orthophosphate + L-Arabinose + H+ + ADP'	'NONE'	'GENE_ASSOCIATION:( ( peg.276 ) or ( peg.852 and peg.853 ) )'		reaction:05416	lmo:1688
' L-Arabinose <=> '	'Exchange'	[]		reaction:05417	lmo:2201 AND lmo:2202
' L-Arabitol + NADP+ <=> L-Arabinose + NADPH + H+'	'NONE'	'GENE_ASSOCIATION:peg.817'		reaction:05418	lmo:1807
' L-Arginine <=> '	'Exchange'	[]		reaction:05419	lmo:2524
' L-Asparagine + H+ <=> L-Asparagine + H+'	'Exchange'	'GENE_ASSOCIATION:BIOLOG GAP FILLING'		reaction:05420	lmo:1688
' L-Asparagine + H2O => L-Aspartate + NH3'	'Glutamine, Glutamate, Aspartate and Asparagine Biosynthesis'	'GENE_ASSOCIATION:peg.1931'		reaction:05421	lmo:2201 AND lmo:2202
' L-Asparagine <=> '	'Exchange'	[]		reaction:05422	lmo:1807
' L-Aspartate + 1-(5-Phospho-D-ribosyl)-5-amino-4-imidazolecarboxylate + ATP => Orthophosphate + 1-(5-Phosphoribosyl)-4-(N-succinocarboxamide)-5-aminoimidazole + 2H+ + ADP'	'De Novo Purine Biosynthesis'	'GENE_ASSOCIATION:peg.1764'		reaction:05423	lmo:2524
' L-Aspartate + 2-Oxoglutarate <=> Oxaloacetate + L-Glutamate'	'Glutamine, Glutamate, Aspartate and Asparagine Biosynthesis'	'GENE_ASSOCIATION:( ( peg.1888 ) or ( peg.2091 ) or ( peg.2243 ) )'		reaction:05424	lmo:1688
' L-Aspartate + ATP + H+ <=> 4-Phospho-L-aspartate + ADP'	'Threonine and Homoserine Biosynthesis'	'GENE_ASSOCIATION:( ( peg.1227 ) or ( peg.1428 ) or ( peg.2364 ) )'		reaction:05425	lmo:2201 AND lmo:2202
' L-Aspartate + ATP + L-Citrulline <=> N-(L-Arginino)succinate + AMP + Pyrophosphate'	'Arginine Biosynthesis'	'GENE_ASSOCIATION:peg.2081'		reaction:05426	lmo:1807
' L-Aspartate + ATP + L-Glutamine + H2O => L-Asparagine + AMP + Pyrophosphate + L-Glutamate'	'Glutamine, Glutamate, Aspartate and Asparagine Biosynthesis'	'GENE_ASSOCIATION:peg.1655'		reaction:05427	lmo:2524
' L-Aspartate + Carbamoyl-phosphate => Orthophosphate + N-Carbamoyl-L-aspartate + 2H+'	'NONE'	'GENE_ASSOCIATION:peg.1830'		reaction:05428	lmo:1688
' L-Aspartate + H+ => beta-Alanine + CO2'	'Coenzyme A Biosynthesis'	'GENE_ASSOCIATION:peg.1891'		reaction:05429	lmo:2201 AND lmo:2202
' L-Aspartate + IMP + GTP => Orthophosphate + 2H+ + N6-(1,2-Dicarboxyethyl)-AMP + GDP'	'Purine conversions'	'GENE_ASSOCIATION:peg.55'		reaction:05430	lmo:1807
' L-Aspartate + Oxygen + H2O => Oxaloacetate + NH3 + H2O2'	'NONE'	'GENE_ASSOCIATION:peg.2014'		reaction:05431	lmo:2524
' L-Aspartate + Oxygen => H+ + Iminoaspartate + H2O2'	'NAD and NADP cofactor biosynthesis global'	'GENE_ASSOCIATION:peg.2014'		reaction:05432	lmo:1688
' L-Aspartate-4-semialdehyde + Pyruvate => L-2,3-Dihydrodipicolinate + H+ + 2H2O'	'Lysine Biosynthesis DAP Pathway'	'GENE_ASSOCIATION:peg.1427'		reaction:05433	lmo:0970
' L-Carnitine + ATP + H2O => Orthophosphate + L-Carnitine + H+ + ADP'	'NONE'	'GENE_ASSOCIATION:( peg.1417 and peg.1418 and peg.1419 and peg.1420 )'		reaction:05434	lmo:0970
' L-Carnitine <=> '	'Exchange'	[]		reaction:05435	lmo:0970
' L-Cysteine <=> '	'Exchange'	[]		reaction:05436	lmo:0970
' Lead-Pb <=> '	'Exchange'	[]		reaction:05437	lmo:0970
' L-Glutamate <=> '	'Exchange'	[]		reaction:05438	lmo:0970
' L-Glutamate <=> D-Glutamate'	'Glutamine, Glutamate, Aspartate and Asparagine Biosynthesis'	'GENE_ASSOCIATION:peg.1229'		reaction:05439	lmo:0970
' L-Glutamate-5-semialdehyde => H+ + H2O + (S)-1-Pyrroline-5-carboxylate'	'NONE'	'GENE_ASSOCIATION:SPONTANEOUS'		reaction:05440	lmo:0970
' L-Glutamine + D-Fructose-6-phosphate <=> D-Glucosamine-6-phosphate + L-Glutamate'	'Formaldehyde assimilation: Ribulose monophosphate pathway'	'GENE_ASSOCIATION:peg.721'		reaction:05441	lmo:0970
' L-Glutamine <=> '	'Exchange'	[]		reaction:05442	lmo:0970
' L-Glutamyl-5-phosphate + NADPH => Orthophosphate + L-Glutamate-5-semialdehyde + NADP+'	'Proline Synthesis'	'GENE_ASSOCIATION:peg.1251'		reaction:05443	lmo:0970
' L-Glutamyl-tRNA(Glu) + NADPH + H+ <=> (S)-4-Amino-5-oxopentanoate + NADP+ + tRNA(Glu)'	'Heme and Siroheme Biosynthesis'	'GENE_ASSOCIATION:peg.1549'		reaction:05444	lmo:0970
' L-Histidinal + NAD+ + H2O <=> L-Histidine + 2H+ + NADH'	'Histidine Biosynthesis'	'GENE_ASSOCIATION:peg.562'		reaction:05445	lmo:0970
' L-Histidinol-phosphate + 2-Oxoglutarate <=> L-Glutamate + 3-(Imidazol-4-yl)-2-oxopropyl-phosphate'	'Histidine Biosynthesis'	'GENE_ASSOCIATION:peg.1916'		reaction:05446	lmo:0970
' L-Histidinol-phosphate + H2O => Orthophosphate + H+ + L-Histidinol'	'Histidine Biosynthesis'	'GENE_ASSOCIATION:peg.565'		reaction:05447	lmo:0970
' L-Homoserine + NADP+ <=> L-Aspartate-4-semialdehyde + NADPH + H+'	'Methionine Biosynthesis'	'GENE_ASSOCIATION:peg.2537'		reaction:05448	lmo:0970
' Lipoamide + 2-(alpha-Hydroxyethyl)thiamine-diphosphate <=> S-Acetyldihydrolipoamide + Thiamin-diphosphate'	'Pyruvate metabolism II: acetyl-CoA, acetogenesis from pyruvate'	'GENE_ASSOCIATION:( peg.1044 and peg.1045 )'		reaction:05449	lmo:0970
' Lipoamide + 2-Methyl-1-hydroxybutyl-ThPP <=> [Dihydrolipoyllysine-residue-(2-methylpropanoyl)transferase] S-(2-methylbutanoyl)dihydrolipoyllysine + Thiamin-diphosphate'	'Isoleucine degradation'	'GENE_ASSOCIATION:( peg.1364 and peg.1365 )'		reaction:05450	lmo:0970
' Lipoylprotein + H+ + Glycine => CO2 + S-Aminomethyldihydrolipoylprotein'	'Glycine cleavage system'	'GENE_ASSOCIATION:( peg.1341 and peg.1342 )'		reaction:05451	lmo:1808
' LL-2,6-Diaminoheptanedioate <=> meso-2,6-Diaminoheptanedioate'	'Lysine Biosynthesis DAP Pathway'	'GENE_ASSOCIATION:peg.2009'		reaction:05452	lmo:1808
' L-Lysine + H+ => Cadaverine + CO2'	'Lysine degradation'	'GENE_ASSOCIATION:peg.2683'		reaction:05453	lmo:1808
' L-Lysine + H+ => L-Lysine + H+'	'NONE'	'GENE_ASSOCIATION:peg.792'		reaction:05454	lmo:1808
' L-Lysine <=> '	'Exchange'	[]		reaction:05455	lmo:1808
' L-Methionine + ATP + H2O => Orthophosphate + L-Methionine + H+ + ADP'	'NONE'	'GENE_ASSOCIATION:( ( peg.2407 and peg.2408 and peg.2409 ) or ( peg.281 and peg.282 and peg.283 ) )'		reaction:05456	lmo:1808
' L-Methionine + ATP + H2O => Orthophosphate + Pyrophosphate + S-Adenosyl-L-methionine'	'Methionine Biosynthesis'	'GENE_ASSOCIATION:peg.1656'		reaction:05457	lmo:1808
' L-Methionine <=> '	'Exchange'	[]		reaction:05458	lmo:1808
' L-methionine-R-oxide <=> '	'Exchange'	[]		reaction:05459	lmo:1808
' L-Methionine-S-oxide <=> '	'Exchange'	[]		reaction:05460	lmo:2201 AND lmo:2202
' L-Ornithine <=> '	'Exchange'	[]		reaction:05461	lmo:1807
' L-Proline + ATP + H2O => Orthophosphate + L-Proline + H+ + ADP'	'NONE'	'GENE_ASSOCIATION:peg.1413'		reaction:05462	lmo:2524
' L-Proline + NAD+ <=> H+ + NADH + (S)-1-Pyrroline-5-carboxylate'	'Proline Synthesis'	'GENE_ASSOCIATION:( ( peg.1379 ) or ( peg.393 ) )'		reaction:05463	lmo:1688
' L-Proline + NADP+ <=> NADPH + H+ + (S)-1-Pyrroline-5-carboxylate'	'Proline Synthesis'	'GENE_ASSOCIATION:( ( peg.1379 ) or ( peg.393 ) )'		reaction:05464	lmo:0970
' L-Proline <=> '	'Exchange'	[]		reaction:05465	lmo:1808
' L-Rhamnose <=> L-Rhamnulose'	'L-rhamnose utilization'	'GENE_ASSOCIATION:peg.2837'		reaction:05466	lmo:1516
' L-Rhamnose(e) <=> L-Rhamnose'	'L-rhamnose utilization'	'GENE_ASSOCIATION:peg.2839'		reaction:05494	lmo:0787
' L-Rhamnulose + ATP <=> ADP + L-Rhamnulose-1-phosphate'	'L-rhamnose utilization'	'GENE_ASSOCIATION:peg.2838'		reaction:05501	lmo:2685, OR lmo:2772, OR lmo:2787,
' L-Rhamnulose-1-phosphate <=> Glycerone-phosphate + Lactaldehyde'	'L-rhamnose utilization'	'GENE_ASSOCIATION:peg.2836'		reaction:05504	lmo:1422
' L-Serine <=> '	'Exchange'	[]		reaction:05505	lmo:2092
' L-Serine => NH3 + Pyruvate'	'Pyruvate Alanine Serine Interconversions'	'GENE_ASSOCIATION:( peg.1804 and peg.1805 )'		reaction:05506	lmo:1300
' L-Threonine <=> Acetaldehyde + Glycine'	'Threonine degradation'	'GENE_ASSOCIATION:peg.303'		reaction:05507	lmo:1300
' L-Threonine => 2-Oxobutanoate + NH3'	'Branched-Chain Amino Acid Biosynthesis'	'GENE_ASSOCIATION:peg.1982'		reaction:05515	lmo:1073
' L-Threonine => L-Threonine-O-3-phosphate'	'Coenzyme B12 biosynthesis'	'GENE_ASSOCIATION:peg.1162'		reaction:05516	lmo:1853, OR lmo:0641,
' L-Tyrosine + H+ <=> L-Tyrosine + H+'	'Exchange'	'GENE_ASSOCIATION:BIOLOG GAP FILLING'		reaction:05517	lmo:2575
' L-Tyrosine <=> '	'Exchange'	[]		reaction:05518	lmo:1720, lmo:1719, OR lmo:2685, lmo:2684, lmo:2683, OR lmo:2708, OR lmo:2765, lmo:2763, lmo:2762, OR lmo:0299, lmo:0298, lmo:0297, OR lmo:0374, lmo:0373, OR lmo:0916, lmo:0915, lmo:0914,
' Magnesium <=> '	'Exchange'	[]		reaction:05527	lmo:0456
' Magnesium => Magnesium'	'NONE'	'GENE_ASSOCIATION:( peg.1056 and peg.642 )'		reaction:05528	lmo:1853, OR lmo:0641,
' Maltoheptaose + H2O <=> D-Glucose + Maltohexaose'	'NONE'	'GENE_ASSOCIATION:peg.182'		reaction:05533	lmo:0137, lmo:0136, lmo:0135, OR lmo:0152, OR lmo:2044, OR lmo:2196, lmo:2195, lmo:2194, lmo:2193, lmo:2192, OR lmo:0269, OR lmo:2569,
' Maltohexaose <=> '	'Exchange'	[]		reaction:05534	lmo:0137, lmo:0136, lmo:0135, OR lmo:0152, OR lmo:2044, OR lmo:2196, lmo:2195, lmo:2194, lmo:2193, lmo:2192, OR lmo:0269, OR lmo:2569,
' Maltopentaose + H2O <=> Maltotetraose + D-Glucose'	'NONE'	'GENE_ASSOCIATION:peg.182'		reaction:05535	lmo:0137, lmo:0136, lmo:0135, OR lmo:0152, OR lmo:2044, OR lmo:2196, lmo:2195, lmo:2194, lmo:2193, lmo:2192, OR lmo:0269, OR lmo:2569,
' Maltose + H2O <=> 2D-Glucose'	'Maltose and Maltodextrin Utilization'	'GENE_ASSOCIATION:( peg.181 and peg.182 )'		reaction:05536	lmo:0137, lmo:0136, lmo:0135, OR lmo:0152, OR lmo:2044, OR lmo:2196, lmo:2195, lmo:2194, lmo:2193, lmo:2192, OR lmo:0269, OR lmo:2569,
' Maltose <=> '	'Exchange'	[]		reaction:05537	lmo:0137, lmo:0136, lmo:0135, OR lmo:0152, OR lmo:2044, OR lmo:2196, lmo:2195, lmo:2194, lmo:2193, lmo:2192, OR lmo:0269, OR lmo:2569,
' Maltotetraose + H2O <=> D-Glucose + Maltotriose'	'NONE'	'GENE_ASSOCIATION:peg.182'		reaction:05538	lmo:0137, lmo:0136, lmo:0135, OR lmo:0152, OR lmo:2044, OR lmo:2196, lmo:2195, lmo:2194, lmo:2193, lmo:2192, OR lmo:0269, OR lmo:2569,
' Maltotriose + H2O <=> D-Glucose + Maltose'	'NONE'	'GENE_ASSOCIATION:peg.182'		reaction:05539	lmo:0137, lmo:0136, lmo:0135, OR lmo:0152, OR lmo:2044, OR lmo:2196, lmo:2195, lmo:2194, lmo:2193, lmo:2192, OR lmo:0269, OR lmo:2569,
' Maltotriose <=> '	'Exchange'	[]		reaction:05540	lmo:0137, lmo:0136, lmo:0135, OR lmo:0152, OR lmo:2044, OR lmo:2196, lmo:2195, lmo:2194, lmo:2193, lmo:2192, OR lmo:0269, OR lmo:2569,
' Manganese + H+ => Manganese + H+'	'NONE'	'GENE_ASSOCIATION:peg.1416'		reaction:05541	lmo:0137, lmo:0136, lmo:0135, OR lmo:0152, OR lmo:2044, OR lmo:2196, lmo:2195, lmo:2194, lmo:2193, lmo:2192, OR lmo:0269, OR lmo:2569,
' Manganese <=> '	'Exchange'	[]		reaction:05542	lmo:0137, lmo:0136, lmo:0135, OR lmo:0152, OR lmo:2044, OR lmo:2196, lmo:2195, lmo:2194, lmo:2193, lmo:2192, OR lmo:0269, OR lmo:2569,
' Mannitol + Phosphoenolpyruvate <=> D-Mannitol-1-phosphate + Pyruvate'	'NONE'	'GENE_ASSOCIATION:( peg.2786 and peg.2788 )'		reaction:05543	lmo:0137, lmo:0136, lmo:0135, OR lmo:0152, OR lmo:2044, OR lmo:2196, lmo:2195, lmo:2194, lmo:2193, lmo:2192, OR lmo:0269, OR lmo:2569,
' Mannitol <=> '	'Exchange'	[]		reaction:05544	lmo:0137, lmo:0136, lmo:0135, OR lmo:0152, OR lmo:2044, OR lmo:2196, lmo:2195, lmo:2194, lmo:2193, lmo:2192, OR lmo:0269, OR lmo:2569,
' Menaquinol-8 + Fumarate <=> Menaquinone-8 + Succinate'	'NONE'	'GENE_ASSOCIATION:peg.352'		reaction:05545	lmo:0137, lmo:0136, lmo:0135, OR lmo:0152, OR lmo:2044, OR lmo:2196, lmo:2195, lmo:2194, lmo:2193, lmo:2192, OR lmo:0269, OR lmo:2569,
' met-L-ala-L + ATP + H2O => Orthophosphate + met-L-ala-L + H+ + ADP'	'NONE'	'''GENE_ASSOCIATION:( ( peg.135 and peg.136 and peg.137 ) or ( peg.152 ) or ( peg.2035 ) or ( peg.2183 and peg.2184 an...'' <Preview truncated at 128 characters>'		reaction:05546	lmo:0137, lmo:0136, lmo:0135, OR lmo:0152, OR lmo:2044, OR lmo:2196, lmo:2195, lmo:2194, lmo:2193, lmo:2192, OR lmo:0269, OR lmo:2569,
' met-L-ala-L + H+ + H2O <=> L-Alanine + L-Methionine'	'NONE'	'GENE_ASSOCIATION:( ( peg.1346 ) or ( peg.1701 ) )'		reaction:05547	lmo:0137, lmo:0136, lmo:0135, OR lmo:0152, OR lmo:2044, OR lmo:2196, lmo:2195, lmo:2194, lmo:2193, lmo:2192, OR lmo:0269, OR lmo:2569,
' met-L-ala-L <=> '	'Exchange'	[]		reaction:05551	lmo:1186
' Molybdate-H2MoO4 + ATP + H2O => Orthophosphate + Molybdate-H2MoO4 + H+ + ADP'	'NONE'	'GENE_ASSOCIATION:( peg.1031 and peg.1032 and peg.1033 )'		reaction:05555	lmo:2105
' Molybdate-H2MoO4 <=> '	'Exchange'	[]		reaction:05559	lmo:0593, OR lmo:0912,
' Monoglucosyl-1,2-diisoheptadecanoylglycerol + UDP-glucose <=> UDP + Diglucosyl-1,2-diisoheptadecanoylglycerol'	'NONE'	'GENE_ASSOCIATION:INITIAL GAP FILLING'		reaction:05560	lmo:2335, OR lmo:0357, OR lmo:0427, lmo:0426, OR lmo:0633, lmo:0632, lmo:0631,
' Monoglucosyl-1,2-distearoylglycerol + UDP-glucose <=> UDP + Diglucosyl-1,2-distearoylglycerol'	'NONE'	'GENE_ASSOCIATION:INITIAL GAP FILLING'		reaction:05567	lmo:2098, lmo:2097, lmo:2096, OR lmo:2667, lmo:2666, lmo:2665, OR lmo:0503, OR lmo:0508, lmo:0507,
' mql7 + 0.5Oxygen + 4H+ => Menaquinone-7 + 4H+ + H2O'	'NONE'	'GENE_ASSOCIATION:( peg.13 and peg.14 and peg.15 and peg.16 )'		reaction:05579	lmo:2092
' myo-Inositol-4-phosphate + H2O => Orthophosphate + H+ + myo-Inositol'	'Inositol catabolism'	'GENE_ASSOCIATION:peg.1058'		reaction:05581	lmo:1167, OR lmo:1539,
' N-(5''-Phospho-D-1''-ribulosylformimino)-5-amino-1-(5''''-phospho-D-ribosyl)-4-imidazolecarboxamide + L-Glutamine => 1-(5''-Phosphoribosyl)-5-amino-4-imidazolecarboxamide + H+ + D-erythro-1-(Imidazol-4-yl)glycerol-3-phosphate + L-Glutamate'	'Histidine Biosynthesis'	'GENE_ASSOCIATION:( peg.558 and peg.560 )'		reaction:05582	lmo:0787
' N-(5-Phospho-D-ribosyl)anthranilate <=> 1-(2-Carboxyphenylamino)-1''-deoxy-D-ribulose-5''-phosphate'	'Tryptophan synthesis'	'GENE_ASSOCIATION:peg.1621'		reaction:05596	lmo:1023
' N-(L-Arginino)succinate <=> Fumarate + L-Arginine'	'Arginine Biosynthesis'	'GENE_ASSOCIATION:peg.2082'		reaction:05608	lmo:2123 AND lmo:2124 AND lmo:2125
' N6-(1,2-Dicarboxyethyl)-AMP <=> Fumarate + AMP'	'Purine conversions'	'GENE_ASSOCIATION:peg.1765'		reaction:05610	lmo:2002, lmo:2001, lmo:2000, OR lmo:0784, lmo:0783, lmo:0782, lmo:0781, OR lmo:0098, lmo:0097, lmo:0096,
' N6-Acetyl-LL-2,6-diaminoheptanedioate + H2O <=> Acetate + LL-2,6-Diaminoheptanedioate'	'Lysine Biosynthesis DAP Pathway'	'GENE_ASSOCIATION:peg.1004'		reaction:05613	lmo:2419, lmo:2418, lmo:2417, OR lmo:0285, lmo:0284, lmo:0283,
' N-Acetyl-beta-D-mannosaminyl-1,4-N-acetyl-D-glucosaminyldiphosphoundecaprenol + 45CDP-glycerol <=> 45(Phosphoglyceryl)-N-Acetyl-beta-D-mannosaminyl-1,4-N-acetyl-D-glucosaminyldiphosphoundecaprenol + 45CMP'	'NONE'	'GENE_ASSOCIATION:peg.1080'		reaction:05614	lmo:2419, lmo:2418, lmo:2417, OR lmo:0285, lmo:0284, lmo:0283,
' N-Acetyl-D-glucosamine <=> '	'Exchange'	[]		reaction:05616	lmo:1064 AND lmo:0648
' N-Acetyl-D-glucosamine-1-phosphate + UTP <=> UDP-N-acetyl-D-glucosamine + Pyrophosphate'	'Sialic Acid Metabolism'	'GENE_ASSOCIATION:peg.196'		reaction:05617	lmo:2797 AND lmo:2799
' N-Acetyl-D-glucosaminyldiphosphoundecaprenol + UDP-N-acetyl-D-mannosamine <=> UDP + N-Acetyl-beta-D-mannosaminyl-1,4-N-acetyl-D-glucosaminyldiphosphoundecaprenol'	'NONE'	'GENE_ASSOCIATION:peg.2511'		reaction:05618	lmo:1424
' N-Acetyl-D-mannosamine <=> '	'Exchange'	[]		reaction:05619	lmo:1039 AND lmo:1040 AND lmo:1041
' N-Acetyl-L-glutamate-5-phosphate + NADPH => Orthophosphate + N-Acetyl-L-glutamate-5-semialdehyde + NADP+'	'Arginine Biosynthesis'	'GENE_ASSOCIATION:peg.1583'		reaction:05625	lmo:0593
' N-Acetylornithine + H2O <=> Acetate + L-Ornithine'	'Arginine Biosynthesis'	'GENE_ASSOCIATION:peg.263'		reaction:05645	lmo:1945
' N-Acetylornithine + L-Glutamate <=> N-Acetyl-L-glutamate + L-Ornithine'	'Arginine Biosynthesis'	'GENE_ASSOCIATION:peg.1582'		reaction:05647	lmo:2685, OR lmo:2772, OR lmo:2787,
' NAD+ + (2R,3S)-3-Isopropylmalate <=> (2S)-2-Isopropyl-3-oxosuccinate + H+ + NADH'	'Branched-Chain Amino Acid Biosynthesis'	'GENE_ASSOCIATION:peg.1979'		reaction:05649	lmo:0787
' NAD+ + (S)-Lactate <=> H+ + Pyruvate + NADH'	'Fermentations: Lactate'	'GENE_ASSOCIATION:( ( peg.1526 ) or ( peg.208 ) )'		reaction:05651	lmo:0897
' NAD+ + 2-Methyl-3-oxopropanoate + CoA <=> Propanoyl-CoA + CO2 + NADH'	'NONE'	'GENE_ASSOCIATION:peg.380'		reaction:05682	lmo:0456
' NAD+ + 3-Oxopropanoate + CoA <=> CO2 + Acetyl-CoA + NADH'	'Inositol catabolism'	'GENE_ASSOCIATION:peg.380'		reaction:05733	lmo:0223
' NAD+ + 3-Phospho-D-glycerate <=> H+ + NADH + 3-Phosphonooxypyruvate'	'Serine Biosynthesis'	'GENE_ASSOCIATION:peg.2914'		reaction:05746	lmo:0184
' NAD+ + 5-Methyltetrahydrofolate <=> 5,10-Methylenetetrahydrofolate + H+ + NADH'	'Methionine Biosynthesis'	'GENE_ASSOCIATION:peg.1670'		reaction:05938	lmo:0829
' NAD+ + D-Erythrose-4-phosphate + H2O <=> 2H+ + NADH + 4-Phospho-D-erythronate'	'Pyridoxin (Vitamin B6) Biosynthesis'	'GENE_ASSOCIATION:peg.2449'		reaction:05957	lmo:0595
' NAD+ + D-Glycerate <=> 2-Hydroxy-3-oxopropanoate + H+ + NADH'	'D-galactarate, D-glucarate and D-glycerate catabolism'	'GENE_ASSOCIATION:peg.997'		reaction:05958	lmo:1288
' NAD+ + D-Glycerate <=> H+ + NADH + Hydroxypyruvate'	'Glycolate, glyoxylate interconversions'	'GENE_ASSOCIATION:peg.78'		reaction:06023	lmo:0885
' NAD+ + Ethanol <=> Acetaldehyde + H+ + NADH'	'Fermentations: Mixed acid'	'GENE_ASSOCIATION:( ( peg.1163 ) or ( peg.1626 ) or ( peg.767 ) )'		reaction:06075	lmo:2154 AND lmo:2155
' NAD+ + Formate => CO2 + NADH'	'NONE'	'GENE_ASSOCIATION:( peg.2574 and peg.2576 )'		reaction:06076	lmo:2154 AND lmo:2155
' NAD+ + Galactitol-1-phosphate <=> D-Tagatose-6-phosphate + H+ + NADH'	'D-Tagatose and Galactitol Utilization'	'GENE_ASSOCIATION:( ( peg.2652 ) or ( peg.501 ) )'		reaction:06077	lmo:1860
' NAD+ + Glycerol <=> Glycerone + H+ + NADH'	'Glycerol and Glycerol-3-phosphate Uptake and Utilization'	'GENE_ASSOCIATION:peg.1729'		reaction:06078	lmo:0595
' NAD+ + Glycerol <=> H+ + NADH + D-Glyceraldehyde'	'Glycerolipid and Glycerophospholipid Metabolism in Bacteria'	'GENE_ASSOCIATION:( ( peg.1163 ) or ( peg.1626 ) or ( peg.767 ) )'		reaction:06335	lmo:1374
' NAD+ + Glycolaldehyde + H2O <=> Glycolate + 2H+ + NADH'	'NONE'	'GENE_ASSOCIATION:GAP FILLING'		reaction:06377	lmo:1349 AND lmo:1350
' NAD+ + H+ + 2Cob(I)alamin <=> NADH + 2Cob(II)alamin'	'Coenzyme B12 biosynthesis'	'GENE_ASSOCIATION:peg.1134'		reaction:06493	lmo:2425, lmo:1350, lmo:1349, OR lmo:2425,
' NAD+ + H2O + IMP <=> Xanthosine-5''-phosphate + H+ + NADH'	'Purine conversions'	'GENE_ASSOCIATION:( ( peg.132 ) or ( peg.2747 ) )'		reaction:06510	lmo:1414
' NAD+ + L-Histidinol <=> L-Histidinal + H+ + NADH'	'Histidine Biosynthesis'	'GENE_ASSOCIATION:peg.562'		reaction:06586	lmo:1374
' NAD+ + L-Homoserine <=> L-Aspartate-4-semialdehyde + H+ + NADH'	'Threonine and Homoserine Biosynthesis'	'GENE_ASSOCIATION:peg.2537'		reaction:06591	lmo:1557
' NAD+ + Prephenate => 3-(4-Hydroxyphenyl)pyruvate + CO2 + NADH'	'Chorismate Synthesis'	'GENE_ASSOCIATION:peg.1915'		reaction:06600	lmo:1348 AND lmo:2425
' NAD+ + trans-4-Hydroxy-L-proline <=> L-1-Pyrroline-3-hydroxy-5-carboxylate + H+ + NADH'	'NONE'	'GENE_ASSOCIATION:peg.1379'		reaction:06672	lmo:1356 AND lmo:1357 AND lmo:1904
' NADP+ + 2,3-Dihydroxy-3-methylpentanoate <=> (R)-3-Hydroxy-3-methyl-2-oxopentanoate + NADPH + H+'	'Branched-Chain Amino Acid Biosynthesis'	'GENE_ASSOCIATION:peg.1977'		reaction:06673	lmo:1572 AND lmo:1573
' NADP+ + 2L-Glutamate <=> 2-Oxoglutarate + NADPH + L-Glutamine + H+'	'Glutamine, Glutamate, Aspartate and Asparagine Biosynthesis'	'GENE_ASSOCIATION:( peg.1725 and peg.1726 )'		reaction:06937	lmo:0237
' NADP+ + D-Glucose-6-phosphate <=> NADPH + H+ + D-Glucono-1,5-lactone-6-phosphate'	'Formaldehyde assimilation: Ribulose monophosphate pathway'	'GENE_ASSOCIATION:peg.1969'		reaction:06979	lmo:1191
' NADP+ + Shikimate <=> 3-Dehydroshikimate + NADPH + H+'	'Common Pathway For Synthesis of Aromatic Compounds (DAHP synthase to chorismate)'	'GENE_ASSOCIATION:( ( peg.1482 ) or ( peg.2227 ) or ( peg.485 ) )'		reaction:07430	lmo:1372 AND lmo:1373
' NADPH + 13-methyl-3-oxo-tetra-decanoyl-ACP + H+ <=> 13-methyl-3-hydroxy-tetra-decanoyl-ACP + NADP+'	'NONE'	'GENE_ASSOCIATION:peg.1799'		reaction:07431	lmo:1372 AND lmo:1373
' NADPH + 14-methyl-3-oxo-hexa-decanoyl-ACP + H+ <=> 14-methyl-3-hydroxy-hexa-decanoyl-ACP + NADP+'	'NONE'	'GENE_ASSOCIATION:peg.1799'		reaction:07432	lmo:1372 AND lmo:1373
' NADPH + 4-methyl-3-oxo-hexanoyl-ACP + H+ <=> 4-methyl-3-hydroxy-hexanoyl-ACP + NADP+'	'NONE'	'GENE_ASSOCIATION:peg.1799'		reaction:07433	lmo:1372 AND lmo:1373
' NADPH + 4-methyl-trans-hex-2-enoyl-ACP + H+ => 4-methyl-hexanoyl-ACP + NADP+'	'NONE'	'GENE_ASSOCIATION:peg.1680'		reaction:07434	lmo:1372 AND lmo:1373
' NADPH + 8-methyl-3-oxo-decanoyl-ACP + H+ <=> 8-methyl-3-hydroxy-decanoyl-ACP + NADP+'	'NONE'	'GENE_ASSOCIATION:peg.1799'		reaction:07435	lmo:1372 AND lmo:1373
' NADPH + H+ + 10-methyl-3-oxo-undecanoyl-ACP <=> 10-methyl-3-hydroxy-undecanoyl-ACP + NADP+'	'NONE'	'GENE_ASSOCIATION:peg.1799'		reaction:07584	lmo:2566, OR lmo:0764, OR lmo:0931,
' NADPH + H+ + 12-methyl-3-oxo-tetra-decanoyl-ACP <=> 12-methyl-3-hydroxy-tetra-decanoyl-ACP + NADP+'	'NONE'	'GENE_ASSOCIATION:peg.1799'		reaction:07586	lmo:1198
' NADPH + H+ + 12-methyl-trans-tetra-dec-2-enoyl-ACP => 12-methyl-tetra-decanoyl-ACP + NADP+'	'NONE'	'GENE_ASSOCIATION:peg.1680'		reaction:07587	lmo:1194
' NADPH + H+ + 13-methyl-trans-tetra-dec-2-enoyl-ACP => 13-methyl-tetra-decanoyl-ACP + NADP+'	'NONE'	'GENE_ASSOCIATION:peg.1680'		reaction:07588	lmo:1195
' NADPH + H+ + 1-Hydroxy-2-methyl-2-butenyl-4-diphosphate => Dimethylallyl-diphosphate + H2O + NADP+'	'Mevalonate Branch of Isoprenoid Biosynthesis'	'GENE_ASSOCIATION:peg.1443'		reaction:07589	lmo:1196
' NADPH + H+ + 1-Hydroxy-2-methyl-2-butenyl-4-diphosphate => Isopentenyl-diphosphate + H2O + NADP+'	'Mevalonate Branch of Isoprenoid Biosynthesis'	'GENE_ASSOCIATION:peg.1443'		reaction:08025	lmo:0018, OR lmo:0261, OR lmo:0271, OR lmo:2761, OR lmo:2771, OR lmo:0319, OR lmo:0521, OR lmo:0739, OR lmo:0917,
' NADPH + H+ + 3-Oxooctodecanoyl-ACP <=> 3-Hydroxyoctodecanoyl-ACP + NADP+'	'NONE'	'GENE_ASSOCIATION:peg.1799'		reaction:08040	lmo:2519, OR lmo:0959,
' NADPH + H+ + 4-methyl-trans-pent-2-enoyl-ACP => 4-methyl-pentanoyl-ACP + NADP+'	'NONE'	'GENE_ASSOCIATION:peg.1680'		reaction:08083	lmo:1647
' NADPH + H+ + 5-methyl-trans-hex-2-enoyl-ACP => NADP+ + 5-methyl-hexanoyl-ACP'	'NONE'	'GENE_ASSOCIATION:peg.1680'		reaction:08084	lmo:1647
' NADPH + H+ + 6-methyl-3-oxo-heptanoyl-ACP <=> 6-methyl-3-hydroxy-heptanoyl-ACP + NADP+'	'NONE'	'GENE_ASSOCIATION:peg.1799'		reaction:08085	lmo:1647
' NADPH + H+ + 6-methyl-3-oxo-octanoyl-ACP <=> 6-methyl-3-hydroxy-octanoyl-ACP + NADP+'	'NONE'	'GENE_ASSOCIATION:peg.1799'		reaction:08086	lmo:1647
' NADPH + H+ + 8-methyl-trans-dec-2-enoyl-ACP => 8-methyl-decanoyl-ACP + NADP+'	'NONE'	'GENE_ASSOCIATION:peg.1680'		reaction:08087	lmo:1647
' NADPH + H+ + Cobalt-precorrin-6 <=> Cobalt-dihydro-precorrin-6 + NADP+'	'Coenzyme B12 biosynthesis'	'GENE_ASSOCIATION:peg.1192'		reaction:08088	lmo:1647
' NADPH + H+ + trans-Hexadec-2-enoyl-[acp] => Hexadecanoyl-[acp] + NADP+'	'Fatty Acid Biosynthesis FASII'	'GENE_ASSOCIATION:peg.1680'		reaction:08089	lmo:1647
' NADPH + H+ + trans-Oct-2-enoyl-[acp] => Octanoyl-[acp] + NADP+'	'Fatty Acid Biosynthesis FASII'	'GENE_ASSOCIATION:peg.1680'		reaction:08194	lmo:1164, OR lmo:1209,
' NADPH + H+ + trans-Tetradec-2-enoyl-[acp] => Tetradecanoyl-[acp] + NADP+'	'Fatty Acid Biosynthesis FASII'	'GENE_ASSOCIATION:peg.1680'		reaction:08294	lmo:1464
' NH3 <=> '	'Exchange'	[]		reaction:08295	lmo:1464
' NH3 <=> NH3'	'NONE'	'GENE_ASSOCIATION:peg.1508'		reaction:08296	lmo:1464
' Nicotinamide + H2O => NH3 + Nicotinate'	'NAD and NADP cofactor biosynthesis global'	'GENE_ASSOCIATION:peg.2561'		reaction:08297	lmo:1464
' Nitrate + 2H+ => Nitrite + H2O'	'NONE'	'GENE_ASSOCIATION:SPONTANEOUS'		reaction:08298	lmo:1464
' Nitrite + H+ <=> Nitrite + H+'	'NONE'	'GENE_ASSOCIATION:peg.2919'		reaction:08299	lmo:1464
' Nitrite <=> '	'Exchange'	[]		reaction:08300	lmo:1464
' O-Acetyl-L-homoserine + L-Cysteine <=> Cystathionine + Acetate + H+'	'Methionine Biosynthesis'	'GENE_ASSOCIATION:peg.1672'		reaction:08306	lmo:1316
' O-Acetyl-L-serine + Hydrogen-sulfide => Acetate + H+ + L-Cysteine'	'Methionine Biosynthesis'	'GENE_ASSOCIATION:peg.221'		reaction:08307	lmo:1316
' O-Acetyl-L-serine + trdrd + Thiosulfate <=> trdox + Acetate + Sulfite + L-Cysteine'	'Methionine Biosynthesis'	'GENE_ASSOCIATION:peg.221'		reaction:08308	lmo:1316
' Octadecanoyl-ACP + 1-octadecanoyl-sn-glycerol-3-phosphate => Acyl-carrier-protein + 1,2-dioctadecanoyl-sn-glycerol-3-phosphate'	'NONE'	'GENE_ASSOCIATION:peg.1639'		reaction:08309	lmo:1316
' Octadecanoyl-ACP + sn-Glycerol-3-phosphate => Acyl-carrier-protein + 1-octadecanoyl-sn-glycerol-3-phosphate'	'NONE'	'GENE_ASSOCIATION:( peg.1276 and peg.1801 )'		reaction:08310	lmo:1316
' Octanoyl-[acp] + H+ + Malonyl-[acyl-carrier-protein] => 3-Oxodecanoyl-[acp] + Acyl-carrier-protein + CO2'	'Fatty Acid Biosynthesis FASII'	'GENE_ASSOCIATION:( peg.2192 and peg.2193 )'		reaction:08311	lmo:1316
' Octanoyl-CoA + Acetyl-CoA <=> 3-Oxodecanoyl-CoA + CoA'	'n-Phenylalkanoic acid degradation'	'GENE_ASSOCIATION:peg.1406'		reaction:08312	lmo:1316
' Octodecanoyl-ACP + CoA <=> Acyl-carrier-protein + Stearoyl-CoA'	'NONE'	'GENE_ASSOCIATION:peg.1800'		reaction:08333	lmo:1677
' Oleoyl-[acyl-carrier-protein] + 1-octadec-11-enoyl-sn-glycerol-3-phosphate => 1,2-dioctadec-11-enoyl-sn-glycerol-3-phosphate + Acyl-carrier-protein'	'NONE'	'GENE_ASSOCIATION:peg.1639'		reaction:08335	lmo:1833 AND lmo:1834
' Oleoyl-[acyl-carrier-protein] + sn-Glycerol-3-phosphate => Acyl-carrier-protein + 1-octadec-11-enoyl-sn-glycerol-3-phosphate'	'NONE'	'GENE_ASSOCIATION:( peg.1276 and peg.1801 )'		reaction:08336	lmo:1833 AND lmo:1834
' O-Phospho-L-homoserine + H2O => Orthophosphate + L-Threonine + H+'	'Threonine and Homoserine Biosynthesis'	'GENE_ASSOCIATION:peg.2536'		reaction:08352	lmo:1451
' Orotidine-5''-phosphate + H+ => UMP + CO2'	'NONE'	'GENE_ASSOCIATION:peg.1824'		reaction:08527	lmo:0355
' Orthophosphate + 4H+ + ADP <=> ATP + 3H+ + H2O'	'NONE'	'''GENE_ASSOCIATION:( ( peg.2518 and peg.2519 and peg.2520 and peg.2521 and peg.2522 and peg.2523 and peg.2524 and pe...'' <Preview truncated at 128 characters>'		reaction:08528	lmo:0355
' Orthophosphate + Acetyl-CoA + H+ <=> Acetyl-phosphate + CoA'	'MLST'	'GENE_ASSOCIATION:peg.2094'		reaction:08546	lmo:1284 AND lmo:1809
' Orthophosphate + Adenosine + H+ <=> Adenine + alpha-D-Ribose-1-phosphate'	'Purine conversions'	'GENE_ASSOCIATION:( ( peg.1848 ) or ( peg.1944 ) )'		reaction:08547	lmo:1284 AND lmo:1809
' Orthophosphate + alpha,alpha-Trehalose + H+ <=> D-Glucose + beta-D-Glucose-1-phosphate'	'Trehalose Biosynthesis'	'GENE_ASSOCIATION:( ( peg.2112 ) or ( peg.2822 ) )'		reaction:08548	lmo:1284 AND lmo:1809
' Orthophosphate + ATP + H+ + Pyruvate <=> AMP + Pyrophosphate + Phosphoenolpyruvate'	'Pyruvate metabolism I: anaplerotic reactions, PEP'	'GENE_ASSOCIATION:peg.1859'		reaction:08549	lmo:1284 AND lmo:1809
' Orthophosphate + ATP + H2O <=> 2Orthophosphate + H+ + ADP'	'NONE'	'GENE_ASSOCIATION:( peg.2485 and peg.2489 and peg.2928 )'		reaction:08550	lmo:1284 AND lmo:1809
' Orthophosphate + Butanoyl-CoA + H+ <=> Butanoylphosphate + CoA'	'Acetyl-CoA fermentation to Butyrate'	'GENE_ASSOCIATION:peg.1361'		reaction:08551	lmo:1284 AND lmo:1809
' Orthophosphate + Cytidine + H+ <=> Cytosine + alpha-D-Ribose-1-phosphate'	'pyrimidine conversions'	'GENE_ASSOCIATION:peg.1984'		reaction:08552	lmo:1284 AND lmo:1809
' Orthophosphate + Deoxyguanosine + H+ <=> Guanine + 2-Deoxy-D-ribose-1-phosphate'	'Deoxyribose and Deoxynucleoside Catabolism'	'GENE_ASSOCIATION:( ( peg.1848 ) or ( peg.1944 ) )'		reaction:08556	lmo:1293
' Orthophosphate + Deoxyinosine + H+ <=> Hypoxanthine + 2-Deoxy-D-ribose-1-phosphate'	'Purine conversions'	'GENE_ASSOCIATION:( ( peg.1848 ) or ( peg.1944 ) )'		reaction:08557	lmo:1293
' Orthophosphate + Guanosine + H+ <=> Guanine + alpha-D-Ribose-1-phosphate'	'Purine conversions'	'GENE_ASSOCIATION:( ( peg.1848 ) or ( peg.1944 ) )'		reaction:08558	lmo:1293
' Orthophosphate + H+ + Deoxyadenosine <=> Adenine + 2-Deoxy-D-ribose-1-phosphate'	'Deoxyribose and Deoxynucleoside Catabolism'	'GENE_ASSOCIATION:( ( peg.1848 ) or ( peg.1944 ) )'		reaction:08669	lmo:1292, OR lmo:0616,
' Orthophosphate + H+ + Deoxyuridine <=> Uracil + 2-Deoxy-D-ribose-1-phosphate'	'pyrimidine conversions'	'GENE_ASSOCIATION:( ( peg.1848 ) or ( peg.1944 ) or ( peg.1984 ) )'		reaction:08707	lmo:2057
' Orthophosphate + H+ + Inosine <=> Hypoxanthine + alpha-D-Ribose-1-phosphate'	'Purine conversions'	'GENE_ASSOCIATION:( ( peg.1848 ) or ( peg.1944 ) )'		reaction:08756	lmo:1451
' Orthophosphate + H+ + Maltose <=> D-Glucose + beta-D-Glucose-1-phosphate'	'Maltose and Maltodextrin Utilization'	'GENE_ASSOCIATION:( ( peg.2112 ) or ( peg.2822 ) )'		reaction:08796	lmo:1258
' Orthophosphate + H+ + Xanthosine <=> Xanthine + alpha-D-Ribose-1-phosphate'	'Purine conversions'	'GENE_ASSOCIATION:( ( peg.1848 ) or ( peg.1944 ) )'		reaction:08797	lmo:1258
' Orthophosphate + H+ => Orthophosphate + H+'	'NONE'	'GENE_ASSOCIATION:( ( peg.2240 ) or ( peg.402 ) )'		reaction:08798	lmo:1258
' Orthophosphate + NAD+ + D-Glyceraldehyde-3-phosphate <=> 3-Phospho-D-glyceroyl-phosphate + NADH'	'Glycolysis and Gluconeogenesis'	'GENE_ASSOCIATION:peg.2449'		reaction:08799	lmo:1258
' Orthophosphate + Nicotinate-D-ribonucleoside <=> alpha-D-Ribose-1-phosphate + Nicotinate'	'NONE'	'GENE_ASSOCIATION:( ( peg.1848 ) or ( peg.1944 ) )'		reaction:08800	lmo:1258
' Orthophosphate + N-Ribosylnicotinamide <=> Nicotinamide + alpha-D-Ribose-1-phosphate'	'NONE'	'GENE_ASSOCIATION:( ( peg.1848 ) or ( peg.1944 ) )'		reaction:08801	lmo:1258
' Orthophosphate + Oxaloacetate + 2H+ <=> CO2 + H2O + Phosphoenolpyruvate'	'NONE'	'GENE_ASSOCIATION:GAP FILLING'		reaction:08802	lmo:1258
' Orthophosphate + Propanoyl-CoA + H+ <=> Propanoyl-phosphate + CoA'	'Propanediol utilization'	'GENE_ASSOCIATION:peg.2094'		reaction:08803	lmo:1258
' Orthophosphate + Uridine + H+ <=> Uracil + alpha-D-Ribose-1-phosphate'	'NONE'	'GENE_ASSOCIATION:peg.1984'		reaction:08804	lmo:1258
' Orthophosphate <=> '	'Exchange'	[]		reaction:08805	lmo:1258
' Oxaloacetate + Acetyl-CoA + H2O => Citrate + H+ + CoA'	'TCA Cycle'	'GENE_ASSOCIATION:peg.1559'		reaction:08806	lmo:1258
' Oxaloacetate + L-Arogenate <=> L-Aspartate + Prephenate'	'Phenylalanine and Tyrosine Branches from Chorismate'	'GENE_ASSOCIATION:peg.1916'		reaction:08807	lmo:1258
' Oxalosuccinate + H+ => 2-Oxoglutarate + CO2'	'TCA Cycle'	'GENE_ASSOCIATION:peg.1558'		reaction:08808	lmo:1258
' Oxygen + (S)-Dihydroorotate => Orotate + H2O2'	'NONE'	'GENE_ASSOCIATION:( peg.1825 and peg.2934 )'		reaction:08809	lmo:1258
' Oxygen + Coproporphyrinogen-III + 2H+ <=> Protoporphyrinogen-IX + 2CO2 + 2H2O'	'NONE'	'GENE_ASSOCIATION:GAP FILLING'		reaction:08810	lmo:1258
' Oxygen <=> '	'Exchange'	[]		reaction:08811	lmo:1258
' Oxygen <=> Oxygen'	'NONE'	'GENE_ASSOCIATION:SPONTANEOUS'		reaction:08812	lmo:1258
' P1,P4-Bis(5''-uridyl)-tetraphosphate + H2O => UMP + UTP'	'pyrimidine conversions'	'GENE_ASSOCIATION:peg.2207'		reaction:08813	lmo:1258
' Palatinose <=> '	'Exchange'	[]		reaction:08814	lmo:1258
' Palmitoyl-CoA + 1-hexadecanoyl-sn-glycerol-3-phosphate => 1,2-dihexadecanoyl-sn-glycerol-3-phosphate + CoA'	'NONE'	'GENE_ASSOCIATION:peg.1639'		reaction:08815	lmo:1258
' Palmitoyl-CoA + sn-Glycerol-3-phosphate => 1-hexadecanoyl-sn-glycerol-3-phosphate + CoA'	'NONE'	'GENE_ASSOCIATION:( peg.1276 and peg.1801 )'		reaction:08816	lmo:1258
' Peptidoglycan-polymer (n-1 subunits) + 45(Alanyl-phosphoglyceryl)-N-Acetyl-beta-D-mannosaminyl-1,4-N-acetyl-D-glucosaminyldiphosphoundecaprenol <=> glycerol-teichoic acid (n=45), linked, D-ala substituted + Undecaprenyl-phosphate'	'NONE'	'GENE_ASSOCIATION:( peg.1066 and peg.1067 )'		reaction:08817	lmo:1258
' Peptidoglycan-polymer (n-1 subunits) + 45(Glucosyl-phosphoglyceryl)-N-Acetyl-beta-D-mannosaminyl-1,4-N-acetyl-D-glucosaminyldiphosphoundecaprenol <=> Undecaprenyl-phosphate + glycerol-teichoic acid (n=45), linked, glucose substituted'	'NONE'	'GENE_ASSOCIATION:( peg.1066 and peg.1067 )'		reaction:08818	lmo:1258
' Peptidoglycan-polymer (n-1 subunits) + Undecaprenyl-diphospho-N-acetylmuramoyl-(N-acetylglucosamine)-L-alanyl-D-glutamyl-meso-2,6-diaminopimeloyl-D-alanyl-D-alanine <=> Undecaprenyl-diphosphate + Peptidoglycan-polymer (n subunits)'	'NONE'	'GENE_ASSOCIATION:( ( peg.1883 ) or ( peg.2220 ) )'		reaction:08819	lmo:1258
' Phosphatidylglycerophosphate-dioctadecanoyl + H2O => Orthophosphate + H+ + Phosphatidylglycerol-dioctadecanoyl'	'NONE'	'GENE_ASSOCIATION:GAP FILLING'		reaction:08820	lmo:1258
' Phosphoenolpyruvate + Arbutin <=> Arbutin-6-phosphate + Pyruvate'	'NONE'	'GENE_ASSOCIATION:( ( peg.2674 ) or ( peg.2761 ) or ( peg.2776 ) )'		reaction:08821	lmo:1258
' Phosphoenolpyruvate + Salicin <=> Salicin-6-phosphate + Pyruvate'	'NONE'	'GENE_ASSOCIATION:( ( peg.2674 ) or ( peg.2761 ) or ( peg.2776 ) )'		reaction:08822	lmo:1258
' Phosphoribosyl-AMP + H2O <=> 5-(5-Phospho-D-ribosylaminoformimino)-1-(5-phosphoribosyl)-imidazole-4-carboxamide'	'Histidine Biosynthesis'	'GENE_ASSOCIATION:( peg.556 and peg.557 )'		reaction:08823	lmo:1258
' Phosphoribosyl-ATP + H2O => Phosphoribosyl-AMP + Pyrophosphate'	'Histidine Biosynthesis'	'GENE_ASSOCIATION:( peg.556 and peg.557 )'		reaction:08838	lmo:1258
' phosphoserine + H2O => Orthophosphate + H+ + L-Serine'	'NONE'	'GENE_ASSOCIATION:peg.889'		reaction:08839	lmo:1258
' Potassium <=> '	'Exchange'	[]		reaction:08840	lmo:1258
' Potassium <=> Potassium'	'NONE'	'GENE_ASSOCIATION:peg.1005'		reaction:08841	lmo:1258
' Precorrin-2 + H+ + S-Adenosyl-L-methionine <=> S-Adenosyl-L-homocysteine + Precorrin-3A'	'Coenzyme B12 biosynthesis'	'GENE_ASSOCIATION:peg.1195'		reaction:08842	lmo:1258
' Precorrin-2 + NAD+ <=> H+ + Sirohydrochlorin + NADH'	'Heme and Siroheme Biosynthesis'	'GENE_ASSOCIATION:( ( peg.1133 ) or ( peg.1193 ) )'		reaction:08843	lmo:1258
' Precorrin-3B + S-Adenosyl-L-methionine <=> Precorrin-4 + 2H+ + S-Adenosyl-L-homocysteine'	'Coenzyme B12 biosynthesis'	'GENE_ASSOCIATION:peg.1191'		reaction:08844	lmo:1258
' Precorrin-4 + S-Adenosyl-L-methionine <=> Precorrin-5 + H+ + S-Adenosyl-L-homocysteine'	'Coenzyme B12 biosynthesis'	'GENE_ASSOCIATION:peg.1189'		reaction:08845	lmo:1258
' Precorrin-6Y + 2S-Adenosyl-L-methionine <=> CO2 + 2H+ + 2S-Adenosyl-L-homocysteine + Precorrin-8X'	'Coenzyme B12 biosynthesis'	'GENE_ASSOCIATION:( peg.1187 and peg.1188 )'		reaction:08846	lmo:1258
' Precorrin-6Y + NADP+ <=> NADPH + H+ + Precorrin-6X'	'Coenzyme B12 biosynthesis'	'GENE_ASSOCIATION:peg.1192'		reaction:08847	lmo:1258
' Prephenate + NADP+ => 3-(4-Hydroxyphenyl)pyruvate + CO2 + NADPH'	'Phenylalanine and Tyrosine Branches from Chorismate'	'GENE_ASSOCIATION:peg.1915'		reaction:08848	lmo:1258
' Propane-1,2-diol + NADP+ <=> NADPH + H+ + Lactaldehyde'	'Propanediol utilization'	'GENE_ASSOCIATION:peg.1158'		reaction:08849	lmo:1258
' Propane-1,2-diol => H2O + Propanal'	'Propanediol utilization'	'GENE_ASSOCIATION:( peg.1145 and peg.1146 and peg.1147 )'		reaction:08850	lmo:1258
' Propanoyl-CoA + Acetyl-CoA <=> 2-Methylacetoacetyl-CoA + CoA'	'Isoleucine degradation'	'GENE_ASSOCIATION:peg.1406'		reaction:08851	lmo:1258
' Putrescine <=> '	'Exchange'	[]		reaction:08933	lmo:0184
' Pyrophosphate + Nicotinate-D-ribonucleotide <=> 5-Phospho-alpha-D-ribose-1-diphosphate + H+ + Nicotinate'	'NAD and NADP cofactor biosynthesis global'	'GENE_ASSOCIATION:peg.1084'		reaction:08934	lmo:0184
' Riboflavin + H+ <=> Riboflavin + H+'	'NONE'	'GENE_ASSOCIATION:peg.1936'		reaction:08935	lmo:0184
' Riboflavin <=> '	'Exchange'	[]		reaction:08936	lmo:0184
' S-Adenosylmethioninamine + Putrescine <=> H+ + 5''-Methylthioadenosine + Spermidine'	'NONE'	'GENE_ASSOCIATION:GAP FILLING'		reaction:08971	lmo:2389
' Salicin <=> '	'Exchange'	[]		reaction:08975	lmo:2389
' Salicin-6-phosphate + H2O <=> Salicyl-alcohol + beta-D-Glucose-6-phosphate'	'Beta-Glucoside Metabolism'	'''GENE_ASSOCIATION:( ( peg.18 ) or ( peg.259 ) or ( peg.269 ) or ( peg.2750 ) or ( peg.2760 ) or ( peg.316 ) or ( peg....'' <Preview truncated at 128 characters>'		reaction:08976	lmo:2389
' Salicin-6-phosphate + H2O <=> Salicyl-alcohol + D-Glucose-6-phosphate'	'NONE'	'''GENE_ASSOCIATION:( ( peg.18 ) or ( peg.259 ) or ( peg.269 ) or ( peg.2750 ) or ( peg.2760 ) or ( peg.316 ) or ( peg....'' <Preview truncated at 128 characters>'		reaction:09108	lmo:1396
' Sedoheptulose-7-phosphate + ATP <=> D-Sedoheptulose-1,7-bisphosphate + ADP'	'NONE'	'GENE_ASSOCIATION:peg.1563'		reaction:09109	lmo:1396
' Sedoheptulose-7-phosphate + D-Glyceraldehyde-3-phosphate <=> D-Erythrose-4-phosphate + D-Fructose-6-phosphate'	'Pentose phosphate pathway'	'GENE_ASSOCIATION:( ( peg.2732 ) or ( peg.340 ) or ( peg.495 ) or ( peg.637 ) )'		reaction:09110	lmo:1396
' Sedoheptulose-7-phosphate + D-Glyceraldehyde-3-phosphate <=> D-Ribose-5-phosphate + D-Xylulose-5-phosphate'	'Pentose phosphate pathway'	'GENE_ASSOCIATION:( ( peg.1024 and peg.1025 ) or ( peg.1297 ) or ( peg.2649 ) or ( peg.339 ) )'		reaction:09111	lmo:1396
' Shikimate-3-phosphate + Phosphoenolpyruvate <=> Orthophosphate + 5-O-(1-Carboxyvinyl)-3-phosphoshikimate + H+'	'Common Pathway For Synthesis of Aromatic Compounds (DAHP synthase to chorismate)'	'GENE_ASSOCIATION:peg.1914'		reaction:09112	lmo:1396
' sn-glycero-3-Phosphoethanolamine + H2O <=> sn-Glycerol-3-phosphate + Ethanolamine'	'Glycerolipid and Glycerophospholipid Metabolism in Bacteria'	'GENE_ASSOCIATION:( ( peg.1284 ) or ( peg.610 ) )'		reaction:09113	lmo:1396
' sn-Glycerol-3-phosphate + 2-Demethylmenaquinone-8 => 2-Demethylmenaquinol-8 + Glycerone-phosphate'	'Glycerol and Glycerol-3-phosphate Uptake and Utilization'	'GENE_ASSOCIATION:peg.1285'		reaction:09114	lmo:1396
' sn-Glycerol-3-phosphate + CDP-1,2-dianteisoheptadecanoylglycerol <=> Dianteisoheptadecanoylphosphatidylglycerophosphate + CMP'	'NONE'	'GENE_ASSOCIATION:peg.1388'		reaction:09167	lmo:0722
' sn-Glycerol-3-phosphate + CDP-1,2-didodecanoylglycerol <=> CMP + Phosphatidylglycerophosphate-didodecanoyl'	'NONE'	'GENE_ASSOCIATION:peg.1388'		reaction:09177	lmo:1825
' sn-Glycerol-3-phosphate + CDP-1,2-dihexadec-9-enoylglycerol <=> Phosphatidylglycerophosphate-dihexadec-9-enoyl + CMP'	'NONE'	'GENE_ASSOCIATION:peg.1388'		reaction:09272	lmo:0355
' sn-Glycerol-3-phosphate + CDP-1,2-dihexadecanoylglycerol <=> CMP + Phosphatidylglycerophosphate-dihexadecanoyl'	'NONE'	'GENE_ASSOCIATION:peg.1388'		reaction:09296	lmo:1233, OR lmo:2830,
' sn-Glycerol-3-phosphate + CDP-1,2-diisoheptadecanoylglycerol <=> CMP + Diisoheptadecanoylphosphatidylglycerophosphate'	'NONE'	'GENE_ASSOCIATION:peg.1388'		reaction:09310	lmo:2413
' sn-Glycerol-3-phosphate + CDP-1,2-diisohexadecanoylglycerol <=> CMP + Diisohexadecanoylphosphatidylglycerophosphate'	'NONE'	'GENE_ASSOCIATION:peg.1388'		reaction:09562	lmo:1827
' sn-Glycerol-3-phosphate + CDP-1,2-diisopentadecanoylglycerol <=> Diisopentadecanoylphosphatidylglycerophosphate + CMP'	'NONE'	'GENE_ASSOCIATION:peg.1388'		reaction:09657	lmo:0456
' sn-Glycerol-3-phosphate + CDP-1,2-diisotetradecanoylglycerol <=> CMP + Diisotetradecanoylphosphatidylglycerophosphate'	'NONE'	'GENE_ASSOCIATION:peg.1388'		reaction:09674	lmo:0798
' sn-Glycerol-3-phosphate + CDP-1,2-dioctadec-11-enoylglycerol <=> Phosphatidylglycerophosphate-dioctadec-11-enoyl + CMP'	'NONE'	'GENE_ASSOCIATION:peg.1388'		reaction:09978	lmo:1729, OR lmo:0018, OR lmo:0261, OR lmo:0271, OR lmo:2761, OR lmo:2781, OR lmo:0300, OR lmo:0372, OR lmo:0574,
' sn-Glycerol-3-phosphate + CDP-1,2-dioctadecanoylglycerol <=> CMP + Phosphatidylglycerophosphate-dioctadecanoyl'	'NONE'	'GENE_ASSOCIATION:peg.1388'		reaction:09979	lmo:1729, OR lmo:0018, OR lmo:0261, OR lmo:0271, OR lmo:2761, OR lmo:2781, OR lmo:0300, OR lmo:0372, OR lmo:0574,
' sn-Glycerol-3-phosphate + CDP-1,2-ditetradec-7-enoylglycerol <=> Phosphatidylglycerophosphate-ditetradec-7-enoyl + CMP'	'NONE'	'GENE_ASSOCIATION:peg.1388'		reaction:09989	lmo:0184
' sn-Glycerol-3-phosphate + fa11coa => CoA + 1-isoheptadecanoyl-sn-glycerol-3-phosphate'	'NONE'	'GENE_ASSOCIATION:( peg.1276 and peg.1801 )'		reaction:09992	lmo:0018, OR lmo:0261, OR lmo:0271, OR lmo:2761, OR lmo:2771, OR lmo:0319, OR lmo:0521, OR lmo:0739, OR lmo:0917,
' sn-Glycerol-3-phosphate + fa12coa => 1-anteisoheptadecanoyl-sn-glycerol-3-phosphate + CoA'	'NONE'	'GENE_ASSOCIATION:( peg.1276 and peg.1801 )'		reaction:10042	lmo:2536, lmo:2535, lmo:2534, lmo:2533, lmo:2532, lmo:2531, lmo:2530, lmo:2529, lmo:2528, OR lmo:0092, lmo:0091, lmo:0090, lmo:0088,
' sn-Glycerol-3-phosphate + fa1coa => 1-isotetradecanoyl-sn-glycerol-3-phosphate + CoA'	'NONE'	'GENE_ASSOCIATION:( peg.1276 and peg.1801 )'		reaction:10046	lmo:0013 AND lmo:0014 AND lmo:0015 AND lmo:0016
' sn-Glycerol-3-phosphate + fa3coa => 1-isopentadecanoyl-sn-glycerol-3-phosphate + CoA'	'NONE'	'GENE_ASSOCIATION:( peg.1276 and peg.1801 )'		reaction:10052	lmo:2611
' sn-Glycerol-3-phosphate + fa4coa => 1-anteisopentadecanoyl-sn-glycerol-3-phosphate + CoA'	'NONE'	'GENE_ASSOCIATION:( peg.1276 and peg.1801 )'		reaction:10060	lmo:0968
' sn-Glycerol-3-phosphate + fa6coa => 1-isohexadecanoyl-sn-glycerol-3-phosphate + CoA'	'NONE'	'GENE_ASSOCIATION:( peg.1276 and peg.1801 )'		reaction:10094	lmo:1931
' sn-Glycerol-3-phosphate + FAD <=> Glycerone-phosphate + FADH2'	'Glycerol and Glycerol-3-phosphate Uptake and Utilization'	'GENE_ASSOCIATION:peg.1285'		reaction:10113	lmo:2715 AND lmo:2716 AND lmo:2718 AND lmo:2717
' sn-Glycerol-3-phosphate + Hexadecenoyl-ACP => 1-hexadec-9-enoyl-sn-glycerol-3-phosphate + Acyl-carrier-protein'	'NONE'	'GENE_ASSOCIATION:( peg.1276 and peg.1801 )'		reaction:10118	lmo:2718
' sn-Glycerol-3-phosphate + Menaquinone-8 => Menaquinol-8 + Glycerone-phosphate'	'Glycerol and Glycerol-3-phosphate Uptake and Utilization'	'GENE_ASSOCIATION:peg.1285'		reaction:10136	lmo:2362, OR lmo:0448,
' sn-Glycerol-3-phosphate + NAD+ <=> Glycerone-phosphate + H+ + NADH'	'Glycerol-3-phosphate Utilization'	'GENE_ASSOCIATION:peg.1927'		reaction:10147	lmo:1073
' sn-Glycerol-3-phosphate + NADP+ <=> Glycerone-phosphate + NADPH + H+'	'Glycerol-3-phosphate Utilization'	'GENE_ASSOCIATION:peg.1927'		reaction:10168	lmo:2680 AND lmo:2681 AND lmo:2682
' sn-Glycerol-3-phosphate + Palmitoyl-ACP => 1-hexadecanoyl-sn-glycerol-3-phosphate + Acyl-carrier-protein'	'NONE'	'GENE_ASSOCIATION:( peg.1276 and peg.1801 )'		reaction:10174	lmo:2123 AND lmo:2124 AND lmo:2125
' sn-Glycerol-3-phosphate + Tetradecanoyl-CoA => 1-tetradecanoyl-sn-glycerol-3-phosphate + CoA'	'NONE'	'GENE_ASSOCIATION:( peg.1276 and peg.1801 )'		reaction:10184	lmo:0542 AND lmo:0543 AND lmo:0544
' Sodium + H+ <=> Sodium + H+'	'NONE'	'GENE_ASSOCIATION:( ( peg.2343 ) or ( peg.797 ) )'		reaction:10191	lmo:0971 AND lmo:0972 AND lmo:0973 AND lmo:0974
' Sodium <=> '	'Exchange'	[]		reaction:10192	lmo:1088
' Sorbitol-6-phosphate + NAD+ <=> H+ + NADH + D-Fructose-6-phosphate'	'Hexitol degradation'	'GENE_ASSOCIATION:peg.541'		reaction:10194	lmo:1074 AND lmo:1075
' Spermidine <=> '	'Exchange'	[]		reaction:10195	lmo:1074 AND lmo:1075
' S-Ribosyl-L-homocysteine <=> (S)-4,5-dihydroxypentan-2,3-dione + L-Homocysteine'	'Methionine Biosynthesis'	'GENE_ASSOCIATION:peg.1280'		reaction:10196	lmo:1074 AND lmo:1075
' Stearoyl-CoA + 1-octadecanoyl-sn-glycerol-3-phosphate => 1,2-dioctadecanoyl-sn-glycerol-3-phosphate + CoA'	'NONE'	'GENE_ASSOCIATION:peg.1639'		reaction:10199	lmo:1892, OR lmo:2229,
' Stearoyl-CoA + sn-Glycerol-3-phosphate => 1-octadecanoyl-sn-glycerol-3-phosphate + CoA'	'NONE'	'GENE_ASSOCIATION:( peg.1276 and peg.1801 )'		reaction:10202	lmo:1284 AND lmo:1809
' Stearoyllipoteichoic-acid (n=24), linked, unsubstituted + 24D-Alanine + 24ATP => Stearoyllipoteichoic-acid (n=24), linked, D-alanine substituted + 24AMP + 24Pyrophosphate'	'NONE'	'GENE_ASSOCIATION:peg.963'		reaction:10203	lmo:1284 AND lmo:1809
' Stearoyllipoteichoic-acid (n=24), linked, unsubstituted + 24UDP-glucose <=> 24UDP + Stearoyllipoteichoic-acid (n=24), linked, glucose substituted'	'NONE'	'GENE_ASSOCIATION:INITIAL GAP FILLING'		reaction:10204	lmo:1284 AND lmo:1809
' Stearoyllipoteichoic-acid (n=24), linked, unsubstituted + 24UDP-N-acetyl-D-glucosamine <=> 24UDP + Stearoyllipoteichoic-acid (n=24), linked, N-acetyl-D-glucosamine'	'NONE'	'GENE_ASSOCIATION:( ( peg.2509 ) or ( peg.951 ) )'		reaction:10205	lmo:1284 AND lmo:1809
' Succinate + FAD <=> Fumarate + FADH2'	'NONE'	'GENE_ASSOCIATION:peg.352'		reaction:10206	lmo:1284 AND lmo:1809
' Succinate-semialdehyde + H2O + NADP+ <=> NADPH + 2H+ + Succinate'	'NONE'	'GENE_ASSOCIATION:peg.906'		reaction:10207	lmo:1284 AND lmo:1809
' Sucrose + H2O <=> D-Fructose + D-Glucose'	'NONE'	'GENE_ASSOCIATION:peg.182'		reaction:10208	lmo:1284 AND lmo:1809
' Sulfate + ATP + H+ <=> Adenylyl-sulfate + Pyrophosphate'	'NONE'	'GENE_ASSOCIATION:GAP FILLING'		reaction:10209	lmo:1284 AND lmo:1809
' Sulfate + H+ <=> Sulfate + H+'	'NONE'	'GENE_ASSOCIATION:peg.890'		reaction:10210	lmo:1284 AND lmo:1809
' Sulfate <=> '	'Exchange'	[]		reaction:10211	lmo:1647
' Tetradecanoyl-[acp] + 1-tetradecanoyl-sn-glycerol-3-phosphate => Acyl-carrier-protein + 1,2-ditetradecanoyl-sn-glycerol-3-phosphate'	'NONE'	'GENE_ASSOCIATION:peg.1639'		reaction:10212	lmo:1647
' Tetradecanoyl-[acp] + CoA <=> Acyl-carrier-protein + Tetradecanoyl-CoA'	'NONE'	'GENE_ASSOCIATION:peg.1800'		reaction:10213	lmo:1647
' Tetradecanoyl-[acp] + H+ + Malonyl-[acyl-carrier-protein] => Acyl-carrier-protein + CO2 + 3-Oxohexadecanoyl-[acp]'	'Fatty Acid Biosynthesis FASII'	'GENE_ASSOCIATION:( peg.2192 and peg.2193 )'		reaction:10214	lmo:1647
' Tetradecanoyl-[acp] + sn-Glycerol-3-phosphate => 1-tetradecanoyl-sn-glycerol-3-phosphate + Acyl-carrier-protein'	'NONE'	'GENE_ASSOCIATION:( peg.1276 and peg.1801 )'		reaction:10215	lmo:1647
' Tetradecanoyl-CoA + Acetyl-CoA <=> 3-Oxopalmitoyl-CoA + CoA'	'n-Phenylalkanoic acid degradation'	'GENE_ASSOCIATION:peg.1406'		reaction:10216	lmo:1647
' Tetradecenoyl-ACP + 1-tetradec-7-enoyl-sn-glycerol-3-phosphate => 1,2-ditetradec-7-enoyl-sn-glycerol-3-phosphate + Acyl-carrier-protein'	'NONE'	'GENE_ASSOCIATION:peg.1639'		reaction:10217	lmo:1647
' Tetradecenoyl-ACP + sn-Glycerol-3-phosphate => Acyl-carrier-protein + 1-tetradec-7-enoyl-sn-glycerol-3-phosphate'	'NONE'	'GENE_ASSOCIATION:( peg.1276 and peg.1801 )'		reaction:10218	lmo:1647
' Tetrahydrofolate + ATP + Formate <=> Orthophosphate + ADP + 10-Formyltetrahydrofolate'	'Folate Biosynthesis'	'GENE_ASSOCIATION:( peg.1868 and peg.2861 )'		reaction:10219	lmo:1647
' Tetrahydrofolate + ATP + L-Glutamate => Orthophosphate + Tetrahydrofolyl-[Glu](2) + H+ + ADP'	'Folate Biosynthesis'	'GENE_ASSOCIATION:peg.1543'		reaction:10220	lmo:1316
' Tetrahydrofolate + NADP+ <=> Dihydrofolate + NADPH + H+'	'Folate Biosynthesis'	'GENE_ASSOCIATION:peg.1865'		reaction:10221	lmo:1316
' Tetrahydrofolate + S-Aminomethyldihydrolipoylprotein => 5,10-Methylenetetrahydrofolate + Dihydrolipoylprotein + NH3'	'Glycine cleavage system'	'GENE_ASSOCIATION:( peg.1340 and peg.2415 )'		reaction:10222	lmo:1316
' Tetrathionate + H+ <=> Tetrathionate + H+'	'Exchange'	'GENE_ASSOCIATION:BIOLOG GAP FILLING'		reaction:10223	lmo:1316
' Tetrathionate <=> '	'Exchange'	[]		reaction:10224	lmo:1316
' Thiamin + H+ => Thiamin + H+'	'NONE'	'GENE_ASSOCIATION:peg.452'		reaction:10225	lmo:1316
' Thiamin + H2O <=> 4-Amino-5-hydroxymethyl-2-methylpyrimidine + 5-(2-Hydroxyethyl)-4-methylthiazole + H+'	'Thiamin biosynthesis'	'GENE_ASSOCIATION:peg.312'		reaction:10253	lmo:1464
' Thiamin <=> '	'Exchange'	[]		reaction:10254	lmo:1464
' Thiosulfate <=> '	'Exchange'	[]		reaction:10255	lmo:1464
' Thymidine <=> '	'Exchange'	[]		reaction:10256	lmo:1464
' trans-4-Hydroxy-L-proline + NADP+ <=> NADPH + L-1-Pyrroline-3-hydroxy-5-carboxylate + H+'	'NONE'	'GENE_ASSOCIATION:peg.1379'		reaction:10257	lmo:1464
' trans-Dec-2-enoyl-[acp] + H+ + NADH => NAD+ + Decanoyl-[acp]'	'Fatty Acid Biosynthesis FASII'	'GENE_ASSOCIATION:peg.962'		reaction:10258	lmo:1464
' trans-Dec-2-enoyl-[acp] + NADPH + H+ => Decanoyl-[acp] + NADP+'	'Fatty Acid Biosynthesis FASII'	'GENE_ASSOCIATION:peg.1680'		reaction:10259	lmo:1396
' trans-Dodec-2-enoyl-[acp] + H+ + NADH => Dodecanoyl-[acyl-carrier-protein] + NAD+'	'Fatty Acid Biosynthesis FASII'	'GENE_ASSOCIATION:peg.962'		reaction:10260	lmo:1396
' trans-Dodec-2-enoyl-[acp] + NADPH + H+ => Dodecanoyl-[acyl-carrier-protein] + NADP+'	'Fatty Acid Biosynthesis FASII'	'GENE_ASSOCIATION:peg.1680'		reaction:10261	lmo:1396
' trans-Hex-2-enoyl-[acp] + H+ + NADH => NAD+ + Hexanoyl-[acp]'	'Fatty Acid Biosynthesis FASII'	'GENE_ASSOCIATION:peg.962'		reaction:10262	lmo:1396
' trans-Hex-2-enoyl-[acp] + NADPH + H+ => NADP+ + Hexanoyl-[acp]'	'Fatty Acid Biosynthesis FASII'	'GENE_ASSOCIATION:peg.1680'		reaction:10263	lmo:1396
' trans-Octodec-2-enoyl-ACP + H+ + NADH => Octodecanoyl-ACP + NAD+'	'NONE'	'GENE_ASSOCIATION:peg.962'		reaction:10264	lmo:1396
' trans-Octodec-2-enoyl-ACP + NADPH + H+ => Octodecanoyl-ACP + NADP+'	'NONE'	'GENE_ASSOCIATION:peg.1680'		reaction:10307	lmo:2519, OR lmo:0959,
' trdox + L-Methionine + H2O <=> trdrd + L-Methionine-S-oxide'	'NONE'	'GENE_ASSOCIATION:peg.1852'		reaction:10308	lmo:2519, OR lmo:0959,
' trdox + NADPH + H+ <=> trdrd + NADP+'	'pyrimidine conversions'	'GENE_ASSOCIATION:( ( peg.1952 ) or ( peg.2380 ) or ( peg.2468 ) )'		reaction:10309	lmo:2519, OR lmo:0959,
' trdrd + ADP => trdox + dADP + H2O'	'NONE'	'GENE_ASSOCIATION:( peg.2145 and peg.2146 )'		reaction:10310	lmo:2519, OR lmo:0959,
' trdrd + GDP => trdox + dGDP + H2O'	'NONE'	'GENE_ASSOCIATION:( peg.2145 and peg.2146 )'		reaction:10311	lmo:2519, OR lmo:0959,
' trdrd + GTP => trdox + dGTP + H2O'	'NONE'	'GENE_ASSOCIATION:peg.277'		reaction:10312	lmo:2519, OR lmo:0959,
' trdrd + H2O2 => trdox + 2H2O'	'NONE'	'GENE_ASSOCIATION:( ( peg.1225 ) or ( peg.2819 ) )'		reaction:10313	lmo:2519, OR lmo:0959,
' trdrd + O-Acetyl-L-homoserine + Thiosulfate <=> trdox + Acetate + Sulfite + L-Homocysteine'	'Methionine Biosynthesis'	'GENE_ASSOCIATION:peg.590'		reaction:10314	lmo:2519, OR lmo:0959,
' Triphosphate + AMP + H+ <=> Pyrophosphate + ADP'	'NONE'	'GENE_ASSOCIATION:peg.2601'		reaction:10315	lmo:2519, OR lmo:0959,
' Ubiquinone-8 + (S)-Dihydroorotate => Ubiquinol-8 + Orotate'	'NONE'	'GENE_ASSOCIATION:( peg.1825 and peg.2934 )'		reaction:10316	lmo:0971
' Ubiquinone-8 + H+ + NADH => Ubiquinol-8 + NAD+'	'NONE'	'GENE_ASSOCIATION:peg.2379'		reaction:10317	lmo:0971
' Ubiquinone-8 + Hydrogen + 2H+ => Ubiquinol-8 + 2H+'	'NONE'	'GENE_ASSOCIATION:peg.2707'		reaction:10318	lmo:0971
' Ubiquinone-8 + Pyruvate + H2O => CO2 + Ubiquinol-8 + Acetate'	'NONE'	'GENE_ASSOCIATION:peg.716'		reaction:10319	lmo:0971
' Ubiquinone-8 + sn-Glycerol-3-phosphate => Glycerone-phosphate + Ubiquinol-8'	'Glycerol and Glycerol-3-phosphate Uptake and Utilization'	'GENE_ASSOCIATION:peg.1285'		reaction:10320	lmo:0971
' Ubiquinone-8 + Succinate <=> Fumarate + Ubiquinol-8'	'NONE'	'GENE_ASSOCIATION:peg.352'		reaction:10321	lmo:0971
' UDP + ATP <=> UTP + ADP'	'pyrimidine conversions'	'GENE_ASSOCIATION:peg.1920'		reaction:10322	lmo:0971
' UDP + trdrd => trdox + H2O + dUDP'	'NONE'	'GENE_ASSOCIATION:( peg.2145 and peg.2146 )'		reaction:10323	lmo:0971
' UDP-glucose + Monoglucosyl-1,2-dianteisoheptadecanoylglycerol <=> UDP + Diglucosyl-1,2-dianteisoheptadecanoylglycerol'	'NONE'	'GENE_ASSOCIATION:INITIAL GAP FILLING'		reaction:10324	lmo:0971
' UDP-glucose <=> UDP-D-galactose'	'N-linked Glycosylation in Bacteria'	'GENE_ASSOCIATION:peg.2467'		reaction:10334	lmo:2503, OR lmo:0008,
' UDP-N-acetyl-3-(1-carboxyvinyl)-D-glucosamine + NADPH + H+ => NADP+ + UDP-N-acetylmuramate'	'NONE'	'GENE_ASSOCIATION:( ( peg.1412 ) or ( peg.697 ) )'		reaction:10335	lmo:2503, OR lmo:0008,
' UDP-N-acetyl-D-glucosamine + H2O <=> UDP + N-Acetyl-D-mannosamine'	'CMP-N-acetylneuraminate Biosynthesis'	'GENE_ASSOCIATION:peg.2527'		reaction:10336	lmo:2503, OR lmo:0008,
' UDP-N-acetyl-D-glucosamine + MurAc(oyl-L-Ala-D-gamma-Glu-L-Lys-D-Ala-D-Ala)-diphospho-undecaprenol <=> UDP + Undecaprenyl-diphospho-N-acetylmuramoyl-(N-acetylglucosamine)-L-alanyl-gamma-D-glutamyl-L-lysyl-D-alanyl-D-alanine'	'NONE'	'GENE_ASSOCIATION:peg.2026'		reaction:10337	lmo:2503, OR lmo:0008,
' UDP-N-acetyl-D-glucosamine + Phosphoenolpyruvate <=> UDP-N-acetyl-3-(1-carboxyvinyl)-D-glucosamine + Orthophosphate + H+'	'NONE'	'GENE_ASSOCIATION:( ( peg.2516 ) or ( peg.2542 ) )'		reaction:10338	lmo:2503, OR lmo:0008,
' UDP-N-acetyl-D-glucosamine + Undecaprenyl-diphospho-N-acetylmuramoyl-L-alanyl-D-glutamyl-meso-2,6-diaminopimeloyl-D-alanyl-D-alanine <=> UDP + Undecaprenyl-diphospho-N-acetylmuramoyl-(N-acetylglucosamine)-L-alanyl-D-glutamyl-meso-2,6-diaminopimeloyl-D-alanyl-D-alanine'	'NONE'	'GENE_ASSOCIATION:peg.2026'		reaction:10339	lmo:2503, OR lmo:0008,
' UDP-N-acetyl-D-glucosamine + Undecaprenyl-phosphate <=> UMP + N-Acetyl-D-glucosaminyldiphosphoundecaprenol'	'NONE'	'GENE_ASSOCIATION:( ( peg.2509 ) or ( peg.951 ) )'		reaction:10340	lmo:2503, OR lmo:0008,
' UDP-N-acetyl-D-glucosamine <=> UDP-N-acetyl-D-galactosamine'	'NONE'	'GENE_ASSOCIATION:peg.2467'		reaction:10341	lmo:2503, OR lmo:0008,
' UDP-N-acetyl-D-glucosamine <=> UDP-N-acetyl-D-mannosamine'	'Sialic Acid Metabolism'	'GENE_ASSOCIATION:peg.2527'		reaction:10342	lmo:2503, OR lmo:0008,
' UDP-N-acetylmuramoyl-L-alanine + D-Glutamate + ATP => Orthophosphate + UDP-N-acetylmuramoyl-L-alanyl-D-glutamate + H+ + ADP'	'NONE'	'GENE_ASSOCIATION:peg.2027'		reaction:10343	lmo:1853, OR lmo:0641,
' UDP-N-acetylmuramoyl-L-alanyl-D-gamma-glutamyl-meso-2,6-diaminopimelate + D-Alanyl-D-alanine + ATP => UDP-N-acetylmuramoyl-L-alanyl-D-glutamyl-6-carboxy-L-lysyl-D-alanyl-D-alanine + Orthophosphate + H+ + ADP'	'NONE'	'GENE_ASSOCIATION:peg.2922'		reaction:10344	lmo:1853, OR lmo:0641,
' UDP-N-acetylmuramoyl-L-alanyl-D-glutamate + ATP + meso-2,6-Diaminoheptanedioate => Orthophosphate + UDP-N-acetylmuramoyl-L-alanyl-D-gamma-glutamyl-meso-2,6-diaminopimelate + H+ + ADP'	'Methicillin resistance in Staphylococci'	'GENE_ASSOCIATION:peg.2029'		reaction:10368	lmo:1258
' UDP-N-acetylmuramoyl-L-alanyl-D-glutamyl-6-carboxy-L-lysyl-D-alanyl-D-alanine + Undecaprenyl-phosphate <=> UMP + Undecaprenyl-diphospho-N-acetylmuramoyl-L-alanyl-D-glutamyl-meso-2,6-diaminopimeloyl-D-alanyl-D-alanine'	'NONE'	'GENE_ASSOCIATION:peg.2028'		reaction:10369	lmo:1258
' UMP + ATP <=> UDP + ADP'	'NONE'	'GENE_ASSOCIATION:peg.1305'		reaction:10370	lmo:1258
' UMP + H+ <=> UMP + H+'	'Exchange'	'GENE_ASSOCIATION:BIOLOG GAP FILLING'		reaction:10371	lmo:1258
' UMP + H2O => Orthophosphate + Uridine + H+'	'pyrimidine conversions'	'GENE_ASSOCIATION:peg.2910'		reaction:10372	lmo:1258
' UMP <=> '	'Exchange'	[]		reaction:10373	lmo:1258
' Undecaprenyl-diphosphate + H2O => Orthophosphate + Undecaprenyl-phosphate + H+'	'NONE'	'GENE_ASSOCIATION:INITIAL GAP FILLING'		reaction:10474	lmo:1064 AND lmo:0648
' Undecaprenyl-phosphate + UDPMurAc(oyl-L-Ala-D-gamma-Glu-L-Lys-D-Ala-D-Ala) <=> UMP + MurAc(oyl-L-Ala-D-gamma-Glu-L-Lys-D-Ala-D-Ala)-diphospho-undecaprenol'	'NONE'	'GENE_ASSOCIATION:peg.2028'		reaction:10481	lmo:1853, OR lmo:0641,
' Uracil + H+ <=> Uracil + H+'	'NONE'	'GENE_ASSOCIATION:( ( peg.1831 ) or ( peg.452 ) )'		reaction:10806	lmo:2718 AND lmo:2717
' Uracil <=> '	'Exchange'	[]		reaction:11544	lmo:1191
' Urate + H+ <=> Urate + H+'	'Exchange'	'GENE_ASSOCIATION:BIOLOG GAP FILLING'		reaction:11702	lmo:1675
' Urate <=> '	'Exchange'	[]		reaction:11703	lmo:1674
' Urea <=> '	'Exchange'	[]		reaction:11944	lmo:1681
' Urea <=> Urea'	'NONE'	'GENE_ASSOCIATION:SPONTANEOUS'		reaction:12146	lmo:0384
' Uridine + ATP <=> UMP + ADP'	'NONE'	'GENE_ASSOCIATION:peg.1489'		reaction:12147	lmo:0386
' Uridine + dATP <=> UMP + dADP'	'NONE'	'GENE_ASSOCIATION:peg.1489'		reaction:12510	lmo:0221, OR lmo:0922,
' Uridine + dCTP <=> dCDP + UMP'	'NONE'	'GENE_ASSOCIATION:peg.1489'		reaction:12512	lmo:1825
' Uridine + dGTP <=> UMP + dGDP'	'NONE'	'GENE_ASSOCIATION:peg.1489'		reaction:12633	lmo:1354, OR lmo:1709,
' Uridine + dUTP <=> UMP + dUDP'	'NONE'	'GENE_ASSOCIATION:peg.1489'		reaction:12634	lmo:1354, OR lmo:1709,
' Uridine + GTP <=> UMP + GDP'	'NONE'	'GENE_ASSOCIATION:peg.1489'		reaction:12635	lmo:1354, OR lmo:1709,
' Uridine + H+ <=> Uridine + H+'	'Exchange'	'GENE_ASSOCIATION:BIOLOG GAP FILLING'		reaction:12636	lmo:1354, OR lmo:1709,
' Uridine + ITP <=> UMP + IDP'	'NONE'	'GENE_ASSOCIATION:peg.1489'		reaction:12637	lmo:1354, OR lmo:1709,
' Uridine + UTP <=> UMP + UDP'	'NONE'	'GENE_ASSOCIATION:peg.1489'		reaction:12638	lmo:1354, OR lmo:1709,
' Uridine <=> '	'Exchange'	[]		reaction:12639	lmo:1354, OR lmo:1709,
' Uroporphyrinogen-I + 4H+ <=> 4CO2 + Coproporphyrinogen-I'	'Heme and Siroheme Biosynthesis'	'GENE_ASSOCIATION:peg.2203'		reaction:12640	lmo:1354, OR lmo:1709,
' Uroporphyrinogen-III + 2S-Adenosyl-L-methionine <=> Precorrin-2 + 2H+ + 2S-Adenosyl-L-homocysteine'	'Heme and Siroheme Biosynthesis'	'GENE_ASSOCIATION:peg.1193'		reaction:12641	lmo:1354, OR lmo:1709,
' Uroporphyrinogen-III + 4H+ <=> 4CO2 + Coproporphyrinogen-III'	'Heme and Siroheme Biosynthesis'	'GENE_ASSOCIATION:peg.2203'		reaction:12642	lmo:1354, OR lmo:1709,
' UTP + D-Glucose-1-phosphate <=> Pyrophosphate + UDP-glucose'	'Sucrose Metabolism'	'GENE_ASSOCIATION:peg.1070'		reaction:12643	lmo:1354, OR lmo:1709,
' UTP + trdrd => trdox + dUTP + H2O'	'NONE'	'GENE_ASSOCIATION:peg.277'		reaction:12644	lmo:1354, OR lmo:1709,
' Vitamin-B12 <=> '	'Exchange'	[]		reaction:12645	lmo:1354, OR lmo:1709,
' Xanthine + H+ <=> Xanthine + H+'	'NONE'	'GENE_ASSOCIATION:peg.1875'		reaction:12646	lmo:1354, OR lmo:1709,
' Xanthine <=> '	'Exchange'	[]		reaction:12844	lmo:1354, OR lmo:1709,
' Xanthosine <=> '	'Exchange'	[]		reaction:12845	lmo:1354, OR lmo:1709,
' Xanthosine-5''-phosphate + ATP + L-Glutamine + H2O => AMP + GMP + H+ + Pyrophosphate + L-Glutamate'	'Purine conversions'	'GENE_ASSOCIATION:peg.2889'		reaction:12846	lmo:1354, OR lmo:1709,
' Xanthosine-5''-phosphate + H2O => Orthophosphate + H+ + Xanthosine'	'Purine conversions'	'GENE_ASSOCIATION:peg.2910'		reaction:12847	lmo:1354, OR lmo:1709,
' Xylitol <=> '	'Exchange'	[]		reaction:12848	lmo:0137, lmo:0136, lmo:0135, OR lmo:0152, OR lmo:2044, OR lmo:2196, lmo:2195, lmo:2194, lmo:2193, lmo:2192, OR lmo:0269, OR lmo:2569,
' Zinc + ATP + H2O => Orthophosphate + Zinc + H+ + ADP'	'NONE'	'GENE_ASSOCIATION:peg.1663'		reaction:12849	lmo:0137, lmo:0136, lmo:0135, OR lmo:0152, OR lmo:2044, OR lmo:2196, lmo:2195, lmo:2194, lmo:2193, lmo:2192, OR lmo:0269, OR lmo:2569,
' Zinc + H+ + Potassium <=> Zinc + H+ + Potassium'	'NONE'	'GENE_ASSOCIATION:peg.2565'		reaction:12850	lmo:0137, lmo:0136, lmo:0135, OR lmo:0152, OR lmo:2044, OR lmo:2196, lmo:2195, lmo:2194, lmo:2193, lmo:2192, OR lmo:0269, OR lmo:2569,
' Zinc <=> '	'Exchange'	[]		reaction:12851	lmo:0137, lmo:0136, lmo:0135, OR lmo:0152, OR lmo:2044, OR lmo:2196, lmo:2195, lmo:2194, lmo:2193, lmo:2192, OR lmo:0269, OR lmo:2569,

## Sheet: peg to LMO
peg	LMO
peg: 1	LMO: 0001
peg: 2	LMO: 0002
peg: 3	LMO: 0003
peg: 4	LMO: 0004
peg: 5	LMO: 0005
peg: 6	LMO: 0006
peg: 7	LMO: 0007
peg: 8	LMO: 0008
peg: 9	LMO: 0009
peg: 10	LMO: 0010
peg: 11	LMO: 0011
peg: 2894	LMO: 0012
peg: 13	LMO: 0013
peg: 14	LMO: 0014
peg: 15	LMO: 0015
peg: 16	LMO: 0016
peg: 17	LMO: 0017
peg: 18	LMO: 0018
peg: 19	LMO: 0019
peg: 20	LMO: 0020
peg: 21	LMO: 0021
peg: 22	LMO: 0022
peg: 23	LMO: 0023
peg: 24	LMO: 0024
peg: 25	LMO: 0025
peg: 26	LMO: 0026
peg: 27	LMO: 0027
peg: 28	LMO: 0028
peg: 29	LMO: 0029
peg: 30	LMO: 0030
peg: 31	LMO: 0031
peg: 32	LMO: 0032
peg: 33	LMO: 0033
peg: 34	LMO: 0034
peg: 35	LMO: 0035
peg: 36	LMO: 0036
peg: 37	LMO: 0037
peg: 38	LMO: 0038
peg: 39	LMO: 0039
peg: 40	LMO: 0040
peg: 41	LMO: 0041
peg: 42	LMO: 0042
peg: 43	LMO: 0043
peg: 44	LMO: 0044
peg: 45	LMO: 0045
peg: 46	LMO: 0046
peg: 47	LMO: 0047
peg: 48	LMO: 0048
peg: 49	LMO: 0049
peg: 50	LMO: 0050
peg: 51	LMO: 0051
peg: 52	LMO: 0052
peg: 53	LMO: 0053
peg: 54	LMO: 0054
peg: 55	LMO: 0055
peg: 56	LMO: 0056
peg: 57	LMO: 0057
peg: 58	LMO: 0058
peg: 59	LMO: 0059
peg: 60	LMO: 0060
peg: 61	LMO: 0061
peg: 62	LMO: 0062
peg: 63	LMO: 0063
peg: 64	LMO: 0064
peg: 65	LMO: 0065
peg: 66	LMO: 0066
peg: 67	LMO: 0067
peg: 68	LMO: 0068
peg: 69	LMO: 0069
peg: 70	LMO: 0070
peg: 71	LMO: 0071
peg: 72	LMO: 0072
peg: 73	LMO: 0073
peg: 74	LMO: 0074
peg: 75	LMO: 0075
peg: 76	LMO: 0076
peg: 77	LMO: 0077
peg: 78	LMO: 0078
peg: 79	LMO: 0079
peg: 80	LMO: 0080
peg: 81	LMO: 0081
peg: 82	LMO: 0082
peg: 83	LMO: 0083
peg: 84	LMO: 0084
peg: 85	LMO: 0085
peg: 86	LMO: 0086
peg: 87	LMO: 0087
peg: 88	LMO: 0088
peg: 89	LMO: 0089
peg: 90	LMO: 0090
peg: 91	LMO: 0091
peg: 92	LMO: 0092
peg: 93	LMO: 0093
peg: 94	LMO: 0094
peg: 95	LMO: 0095
peg: 96	LMO: 0096
peg: 97	LMO: 0097
peg: 98	LMO: 0098
peg: 2913	LMO: 0099
peg: 100	LMO: 0100
peg: 101	LMO: 0101
peg: 102	LMO: 0102
peg: 103	LMO: 0103
peg: 104	LMO: 0104
peg: 105	LMO: 0105
peg: 106	LMO: 0106
peg: 107	LMO: 0107
peg: 108	LMO: 0108
peg: 109	LMO: 0109
peg: 110	LMO: 0110
peg: 111	LMO: 0111
peg: 112	LMO: 0112
peg: 113	LMO: 0113
peg: 114	LMO: 0114
peg: 115	LMO: 0115
peg: 116	LMO: 0116
peg: 117	LMO: 0117
peg: 118	LMO: 0118
peg: 119	LMO: 0119
peg: 2933	LMO: 0120
peg: 121	LMO: 0121
peg: 122	LMO: 0122
peg: 123	LMO: 0123
peg: 124	LMO: 0124
peg: 125	LMO: 0125
peg: 126	LMO: 0126
peg: 127	LMO: 0127
peg: 128	LMO: 0128
peg: 129	LMO: 0129
peg: 130	LMO: 0130
peg: 131	LMO: 0131
peg: 132	LMO: 0132
peg: 133	LMO: 0133
peg: 134	LMO: 0134
peg: 135	LMO: 0135
peg: 136	LMO: 0136
peg: 137	LMO: 0137
peg: 138	LMO: 0138
peg: 139	LMO: 0139
peg: 140	LMO: 0140
peg: 141	LMO: 0141
peg: 142	LMO: 0142
peg: 143	LMO: 0143
peg: 144	LMO: 0144
peg: 146	LMO: 0146
peg: 147	LMO: 0147
peg: 148	LMO: 0148
peg: 149	LMO: 0149
peg: 150	LMO: 0150
peg: 151	LMO: 0151
peg: 152	LMO: 0152
peg: 153	LMO: 0153
peg: 154	LMO: 0154
peg: 155	LMO: 0155
peg: 156	LMO: 0156
peg: 157	LMO: 0157
peg: 158	LMO: 0158
peg: 159	LMO: 0159
peg: 160	LMO: 0160
peg: 161	LMO: 0161
peg: 162	LMO: 0162
peg: 163	LMO: 0163
peg: 164	LMO: 0164
peg: 165	LMO: 0165
peg: 166	LMO: 0166
peg: 167	LMO: 0167
peg: 168	LMO: 0168
peg: 169	LMO: 0169
peg: 2935	LMO: 0170
peg: 171	LMO: 0171
peg: 172	LMO: 0174
peg: 173	LMO: 0175
peg: 174	LMO: 0176
peg: 175	LMO: 0177
peg: 176	LMO: 0178
peg: 177	LMO: 0179
peg: 178	LMO: 0180
peg: 179	LMO: 0181
peg: 180	LMO: 0182
peg: 181	LMO: 0183
peg: 182	LMO: 0184
peg: 2888	LMO: 0185
peg: 184	LMO: 0186
peg: 185	LMO: 0187
peg: 186	LMO: 0188
peg: 187	LMO: 0189
peg: 188	LMO: 0190
peg: 189	LMO: 0191
peg: 190	LMO: 0192
peg: 191	LMO: 0193
peg: 192	LMO: 0194
peg: 193	LMO: 0195
peg: 194	LMO: 0196
peg: 195	LMO: 0197
peg: 196	LMO: 0198
peg: 197	LMO: 0199
peg: 198	LMO: 0200
peg: 199	LMO: 0201
peg: 200	LMO: 0202
peg: 201	LMO: 0203
peg: 202	LMO: 0204
peg: 2898	LMO: 0205
peg: 204	LMO: 0206
peg: 205	LMO: 0207
peg: 206	LMO: 0208
peg: 207	LMO: 0209
peg: 208	LMO: 0210
peg: 209	LMO: 0211
peg: 210	LMO: 0212
peg: 211	LMO: 0213
peg: 212	LMO: 0214
peg: 213	LMO: 0215
peg: 214	LMO: 0216
peg: 215	LMO: 0217
peg: 216	LMO: 0218
peg: 217	LMO: 0219
peg: 218	LMO: 0220
peg: 219	LMO: 0221
peg: 220	LMO: 0222
peg: 221	LMO: 0223
peg: 222	LMO: 0224
peg: 223	LMO: 0225
peg: 224	LMO: 0226
peg: 225	LMO: 0227
peg: 226	LMO: 0228
peg: 227	LMO: 0229
peg: 228	LMO: 0230
peg: 229	LMO: 0231
peg: 230	LMO: 0232
peg: 231	LMO: 0233
peg: 232	LMO: 0234
peg: 233	LMO: 0235
peg: 234	LMO: 0236
peg: 235	LMO: 0237
peg: 236	LMO: 0238
peg: 237	LMO: 0239
peg: 238	LMO: 0240
peg: 239	LMO: 0241
peg: 240	LMO: 0242
peg: 241	LMO: 0243
peg: 242	LMO: 0244
peg: 243	LMO: 0245
peg: 244	LMO: 0246
peg: 245	LMO: 0247
peg: 246	LMO: 0248
peg: 247	LMO: 0249
peg: 248	LMO: 0250
peg: 249	LMO: 0251
peg: 250	LMO: 0252
peg: 251	LMO: 0253
peg: 252	LMO: 0254
peg: 253	LMO: 0255
peg: 254	LMO: 0256
peg: 255	LMO: 0257
peg: 256	LMO: 0258
peg: 257	LMO: 0259
peg: 2879	LMO: 0260
peg: 259	LMO: 0261
peg: 260	LMO: 0262
peg: 261	LMO: 0263
peg: 262	LMO: 0264
peg: 263	LMO: 0265
peg: 264	LMO: 0266
peg: 265	LMO: 0267
peg: 266	LMO: 0268
peg: 267	LMO: 0269
peg: 268	LMO: 0270
peg: 269	LMO: 0271
peg: 270	LMO: 0272
peg: 271	LMO: 0273
peg: 272	LMO: 0274
peg: 273	LMO: 0275
peg: 274	LMO: 0276
peg: 275	LMO: 0277
peg: 276	LMO: 0278
peg: 277	LMO: 0279
peg: 278	LMO: 0280
peg: 279	LMO: 0281
peg: 280	LMO: 0282
peg: 281	LMO: 0283
peg: 282	LMO: 0284
peg: 283	LMO: 0285
peg: 284	LMO: 0286
peg: 285	LMO: 0287
peg: 286	LMO: 0288
peg: 287	LMO: 0289
peg: 288	LMO: 0290
peg: 289	LMO: 0291
peg: 290	LMO: 0292
peg: 291	LMO: 0293
peg: 292	LMO: 0294
peg: 293	LMO: 0295
peg: 294	LMO: 0296
peg: 295	LMO: 0297
peg: 296	LMO: 0298
peg: 297	LMO: 0299
peg: 298	LMO: 0300
peg: 299	LMO: 0301
peg: 300	LMO: 0302
peg: 301	LMO: 0303
peg: 302	LMO: 0304
peg: 303	LMO: 0305
peg: 304	LMO: 0306
peg: 305	LMO: 0307
peg: 306	LMO: 0309
peg: 307	LMO: 0310
peg: 308	LMO: 0311
peg: 309	LMO: 0312
peg: 310	LMO: 0313
peg: 311	LMO: 0314
peg: 312	LMO: 0315
peg: 313	LMO: 0316
peg: 314	LMO: 0317
peg: 315	LMO: 0318
peg: 316	LMO: 0319
peg: 317	LMO: 0320
peg: 318	LMO: 0321
peg: 319	LMO: 0322
peg: 320	LMO: 0323
peg: 2915	LMO: 0324
peg: 322	LMO: 0325
peg: 323	LMO: 0326
peg: 324	LMO: 0327
peg: 325	LMO: 0328
peg: 326	LMO: 0329
peg: 327	LMO: 0330
peg: 328	LMO: 0331
peg: 329	LMO: 0332
peg: 330	LMO: 0333
peg: 331	LMO: 0334
peg: 332	LMO: 0335
peg: 333	LMO: 0336
peg: 334	LMO: 0337
peg: 335	LMO: 0338
peg: 336	LMO: 0339
peg: 2927	LMO: 0340
peg: 338	LMO: 0341
peg: 339	LMO: 0342
peg: 340	LMO: 0343
peg: 341	LMO: 0344
peg: 342	LMO: 0345
peg: 343	LMO: 0346
peg: 344	LMO: 0347
peg: 345	LMO: 0348
peg: 346	LMO: 0349
peg: 347	LMO: 0350
peg: 348	LMO: 0351
peg: 349	LMO: 0352
peg: 350	LMO: 0353
peg: 351	LMO: 0354
peg: 352	LMO: 0355
peg: 353	LMO: 0356
peg: 354	LMO: 0357
peg: 355	LMO: 0358
peg: 356	LMO: 0359
peg: 357	LMO: 0360
peg: 358	LMO: 0361
peg: 359	LMO: 0362
peg: 360	LMO: 0363
peg: 361	LMO: 0364
peg: 362	LMO: 0365
peg: 363	LMO: 0366
peg: 364	LMO: 0367
peg: 365	LMO: 0368
peg: 366	LMO: 0369
peg: 367	LMO: 0370
peg: 368	LMO: 0371
peg: 369	LMO: 0372
peg: 370	LMO: 0373
peg: 371	LMO: 0374
peg: 372	LMO: 0375
peg: 373	LMO: 0376
peg: 374	LMO: 0377
peg: 375	LMO: 0378
peg: 376	LMO: 0379
peg: 377	LMO: 0380
peg: 378	LMO: 0381
peg: 379	LMO: 0382
peg: 380	LMO: 0383
peg: 381	LMO: 0384
peg: 382	LMO: 0385
peg: 2885	LMO: 0386
peg: 384	LMO: 0387
peg: 385	LMO: 0388
peg: 386	LMO: 0389
peg: 387	LMO: 0390
peg: 388	LMO: 0391
peg: 389	LMO: 0392
peg: 390	LMO: 0393
peg: 391	LMO: 0394
peg: 392	LMO: 0395
peg: 393	LMO: 0396
peg: 394	LMO: 0397
peg: 395	LMO: 0398
peg: 396	LMO: 0399
peg: 397	LMO: 0400
peg: 398	LMO: 0401
peg: 399	LMO: 0402
peg: 400	LMO: 0403
peg: 401	LMO: 0404
peg: 402	LMO: 0405
peg: 403	LMO: 0406
peg: 404	LMO: 0407
peg: 405	LMO: 0408
peg: 406	LMO: 0409
peg: 407	LMO: 0411
peg: 408	LMO: 0412
peg: 409	LMO: 0413
peg: 410	LMO: 0414
peg: 411	LMO: 0415
peg: 412	LMO: 0416
peg: 413	LMO: 0417
peg: 414	LMO: 0418
peg: 415	LMO: 0419
peg: 416	LMO: 0420
peg: 417	LMO: 0421
peg: 418	LMO: 0422
peg: 419	LMO: 0423
peg: 420	LMO: 0424
peg: 421	LMO: 0425
peg: 422	LMO: 0426
peg: 423	LMO: 0427
peg: 424	LMO: 0428
peg: 425	LMO: 0429
peg: 426	LMO: 0430
peg: 427	LMO: 0431
peg: 428	LMO: 0432
peg: 429	LMO: 0433
peg: 430	LMO: 0434
peg: 431	LMO: 0435
peg: 2924	LMO: 0436
peg: 433	LMO: 0437
peg: 2873	LMO: 0438
peg: 435	LMO: 0439
peg: 436	LMO: 0440
peg: 437	LMO: 0441
peg: 438	LMO: 0442
peg: 439	LMO: 0443
peg: 440	LMO: 0444
peg: 441	LMO: 0445
peg: 442	LMO: 0446
peg: 443	LMO: 0447
peg: 444	LMO: 0448
peg: 445	LMO: 0449
peg: 446	LMO: 0450
peg: 447	LMO: 0451
peg: 448	LMO: 0452
peg: 449	LMO: 0453
peg: 450	LMO: 0454
peg: 2940	LMO: 0455
peg: 452	LMO: 0456
peg: 453	LMO: 0457
peg: 454	LMO: 0458
peg: 455	LMO: 0459
peg: 456	LMO: 0460
peg: 457	LMO: 0461
peg: 458	LMO: 0462
peg: 459	LMO: 0463
peg: 460	LMO: 0464
peg: 461	LMO: 0465
peg: 462	LMO: 0466
peg: 463	LMO: 0467
peg: 464	LMO: 0468
peg: 465	LMO: 0469
peg: 466	LMO: 0470
peg: 467	LMO: 0471
peg: 468	LMO: 0472
peg: 469	LMO: 0474
peg: 470	LMO: 0475
peg: 471	LMO: 0476
peg: 472	LMO: 0477
peg: 473	LMO: 0478
peg: 474	LMO: 0479
peg: 475	LMO: 0480
peg: 476	LMO: 0481
peg: 477	LMO: 0482
peg: 478	LMO: 0483
peg: 479	LMO: 0484
peg: 480	LMO: 0485
peg: 481	LMO: 0486
peg: 482	LMO: 0487
peg: 483	LMO: 0488
peg: 484	LMO: 0489
peg: 485	LMO: 0490
peg: 486	LMO: 0491
peg: 487	LMO: 0492
peg: 488	LMO: 0493
peg: 489	LMO: 0494
peg: 490	LMO: 0495
peg: 491	LMO: 0496
peg: 492	LMO: 0497
peg: 493	LMO: 0498
peg: 494	LMO: 0499
peg: 495	LMO: 0500
peg: 496	LMO: 0501
peg: 497	LMO: 0502
peg: 498	LMO: 0503
peg: 499	LMO: 0504
peg: 500	LMO: 0505
peg: 501	LMO: 0506
peg: 502	LMO: 0507
peg: 503	LMO: 0508
peg: 504	LMO: 0509
peg: 505	LMO: 0510
peg: 506	LMO: 0511
peg: 507	LMO: 0512
peg: 508	LMO: 0513
peg: 509	LMO: 0514
peg: 510	LMO: 0515
peg: 511	LMO: 0516
peg: 512	LMO: 0517
peg: 513	LMO: 0518
peg: 514	LMO: 0519
peg: 515	LMO: 0520
peg: 516	LMO: 0521
peg: 517	LMO: 0522
peg: 518	LMO: 0523
peg: 519	LMO: 0524
peg: 520	LMO: 0525
peg: 521	LMO: 0526
peg: 522	LMO: 0527
peg: 523	LMO: 0528
peg: 524	LMO: 0529
peg: 525	LMO: 0530
peg: 526	LMO: 0531
peg: 527	LMO: 0532
peg: 528	LMO: 0533
peg: 529	LMO: 0534
peg: 530	LMO: 0535
peg: 531	LMO: 0536
peg: 532	LMO: 0537
peg: 533	LMO: 0538
peg: 534	LMO: 0539
peg: 535	LMO: 0540
peg: 536	LMO: 0541
peg: 537	LMO: 0542
peg: 538	LMO: 0543
peg: 539	LMO: 0544
peg: 540	LMO: 0545
peg: 541	LMO: 0546
peg: 542	LMO: 0547
peg: 543	LMO: 0548
peg: 544	LMO: 0549
peg: 2893	LMO: 0550
peg: 546	LMO: 0551
peg: 547	LMO: 0552
peg: 548	LMO: 0553
peg: 549	LMO: 0554
peg: 550	LMO: 0555
peg: 551	LMO: 0556
peg: 552	LMO: 0557
peg: 553	LMO: 0558
peg: 554	LMO: 0559
peg: 555	LMO: 0560
peg: 556	LMO: 0561
peg: 557	LMO: 0562
peg: 558	LMO: 0563
peg: 559	LMO: 0564
peg: 560	LMO: 0565
peg: 561	LMO: 0566
peg: 562	LMO: 0567
peg: 563	LMO: 0568
peg: 564	LMO: 0569
peg: 565	LMO: 0570
peg: 566	LMO: 0571
peg: 567	LMO: 0572
peg: 568	LMO: 0573
peg: 569	LMO: 0574
peg: 570	LMO: 0575
peg: 571	LMO: 0576
peg: 572	LMO: 0577
peg: 573	LMO: 0578
peg: 2942	LMO: 0579
peg: 575	LMO: 0580
peg: 576	LMO: 0581
peg: 577	LMO: 0582
peg: 578	LMO: 0583
peg: 579	LMO: 0584
peg: 580	LMO: 0585
peg: 581	LMO: 0586
peg: 582	LMO: 0587
peg: 583	LMO: 0588
peg: 584	LMO: 0589
peg: 585	LMO: 0590
peg: 2897	LMO: 0591
peg: 587	LMO: 0592
peg: 2919	LMO: 0593
peg: 589	LMO: 0594
peg: 590	LMO: 0595
peg: 591	LMO: 0596
peg: 592	LMO: 0597
peg: 593	LMO: 0599
peg: 594	LMO: 0600
peg: 595	LMO: 0601
peg: 596	LMO: 0602
peg: 597	LMO: 0603
peg: 598	LMO: 0604
peg: 599	LMO: 0605
peg: 600	LMO: 0606
peg: 601	LMO: 0607
peg: 602	LMO: 0608
peg: 603	LMO: 0609
peg: 604	LMO: 0610
peg: 605	LMO: 0611
peg: 606	LMO: 0612
peg: 607	LMO: 0613
peg: 608	LMO: 0614
peg: 609	LMO: 0615
peg: 610	LMO: 0616
peg: 611	LMO: 0617
peg: 612	LMO: 0618
peg: 613	LMO: 0619
peg: 614	LMO: 0620
peg: 615	LMO: 0621
peg: 616	LMO: 0622
peg: 617	LMO: 0623
peg: 618	LMO: 0624
peg: 619	LMO: 0625
peg: 620	LMO: 0626
peg: 621	LMO: 0627
peg: 622	LMO: 0628
peg: 623	LMO: 0629
peg: 624	LMO: 0630
peg: 625	LMO: 0631
peg: 626	LMO: 0632
peg: 627	LMO: 0633
peg: 628	LMO: 0634
peg: 629	LMO: 0635
peg: 630	LMO: 0636
peg: 631	LMO: 0637
peg: 632	LMO: 0638
peg: 633	LMO: 0639
peg: 634	LMO: 0640
peg: 635	LMO: 0641
peg: 636	LMO: 0642
peg: 637	LMO: 0643
peg: 2939	LMO: 0644
peg: 639	LMO: 0645
peg: 640	LMO: 0646
peg: 641	LMO: 0647
peg: 642	LMO: 0648
peg: 643	LMO: 0649
peg: 644	LMO: 0650
peg: 645	LMO: 0651
peg: 646	LMO: 0652
peg: 647	LMO: 0653
peg: 648	LMO: 0654
peg: 649	LMO: 0655
peg: 650	LMO: 0656
peg: 651	LMO: 0657
peg: 652	LMO: 0658
peg: 653	LMO: 0659
peg: 654	LMO: 0660
peg: 655	LMO: 0661
peg: 656	LMO: 0662
peg: 657	LMO: 0663
peg: 658	LMO: 0664
peg: 659	LMO: 0665
peg: 660	LMO: 0666
peg: 661	LMO: 0667
peg: 662	LMO: 0668
peg: 663	LMO: 0669
peg: 664	LMO: 0670
peg: 665	LMO: 0671
peg: 666	LMO: 0672
peg: 667	LMO: 0673
peg: 668	LMO: 0674
peg: 669	LMO: 0675
peg: 670	LMO: 0676
peg: 671	LMO: 0677
peg: 672	LMO: 0678
peg: 673	LMO: 0679
peg: 674	LMO: 0680
peg: 675	LMO: 0681
peg: 676	LMO: 0682
peg: 677	LMO: 0683
peg: 678	LMO: 0684
peg: 679	LMO: 0685
peg: 680	LMO: 0686
peg: 681	LMO: 0687
peg: 682	LMO: 0688
peg: 683	LMO: 0689
peg: 684	LMO: 0690
peg: 685	LMO: 0691
peg: 686	LMO: 0692
peg: 687	LMO: 0693
peg: 688	LMO: 0694
peg: 689	LMO: 0695
peg: 690	LMO: 0696
peg: 691	LMO: 0697
peg: 692	LMO: 0698
peg: 693	LMO: 0699
peg: 2905	LMO: 0700
peg: 2932	LMO: 0701
peg: 696	LMO: 0702
peg: 697	LMO: 0703
peg: 698	LMO: 0704
peg: 699	LMO: 0705
peg: 700	LMO: 0706
peg: 2938	LMO: 0707
peg: 702	LMO: 0708
peg: 703	LMO: 0709
peg: 704	LMO: 0710
peg: 705	LMO: 0711
peg: 706	LMO: 0712
peg: 707	LMO: 0713
peg: 708	LMO: 0714
peg: 709	LMO: 0715
peg: 710	LMO: 0716
peg: 711	LMO: 0717
peg: 712	LMO: 0718
peg: 713	LMO: 0719
peg: 714	LMO: 0720
peg: 715	LMO: 0721
peg: 716	LMO: 0722
peg: 717	LMO: 0723
peg: 718	LMO: 0724
peg: 719	LMO: 0725
peg: 720	LMO: 0726
peg: 721	LMO: 0727
peg: 722	LMO: 0728
peg: 723	LMO: 0729
peg: 724	LMO: 0730
peg: 725	LMO: 0731
peg: 726	LMO: 0732
peg: 727	LMO: 0733
peg: 728	LMO: 0734
peg: 729	LMO: 0735
peg: 730	LMO: 0736
peg: 731	LMO: 0737
peg: 732	LMO: 0738
peg: 733	LMO: 0739
peg: 734	LMO: 0740
peg: 735	LMO: 0741
peg: 736	LMO: 0742
peg: 737	LMO: 0743
peg: 738	LMO: 0744
peg: 739	LMO: 0745
peg: 740	LMO: 0746
peg: 741	LMO: 0747
peg: 742	LMO: 0748
peg: 743	LMO: 0749
peg: 744	LMO: 0750
peg: 745	LMO: 0751
peg: 746	LMO: 0752
peg: 747	LMO: 0753
peg: 748	LMO: 0754
peg: 749	LMO: 0755
peg: 750	LMO: 0756
peg: 751	LMO: 0757
peg: 752	LMO: 0758
peg: 753	LMO: 0759
peg: 754	LMO: 0760
peg: 755	LMO: 0761
peg: 756	LMO: 0762
peg: 757	LMO: 0763
peg: 758	LMO: 0764
peg: 759	LMO: 0765
peg: 760	LMO: 0766
peg: 761	LMO: 0767
peg: 762	LMO: 0768
peg: 763	LMO: 0769
peg: 764	LMO: 0770
peg: 765	LMO: 0771
peg: 766	LMO: 0772
peg: 767	LMO: 0773
peg: 768	LMO: 0774
peg: 769	LMO: 0775
peg: 770	LMO: 0776
peg: 771	LMO: 0777
peg: 772	LMO: 0778
peg: 773	LMO: 0779
peg: 774	LMO: 0780
peg: 775	LMO: 0781
peg: 776	LMO: 0782
peg: 777	LMO: 0783
peg: 778	LMO: 0784
peg: 779	LMO: 0785
peg: 780	LMO: 0786
peg: 781	LMO: 0787
peg: 782	LMO: 0788
peg: 783	LMO: 0789
peg: 784	LMO: 0790
peg: 785	LMO: 0791
peg: 786	LMO: 0792
peg: 787	LMO: 0793
peg: 788	LMO: 0794
peg: 789	LMO: 0795
peg: 790	LMO: 0796
peg: 791	LMO: 0797
peg: 792	LMO: 0798
peg: 793	LMO: 0799
peg: 794	LMO: 0800
peg: 795	LMO: 0801
peg: 796	LMO: 0802
peg: 797	LMO: 0803
peg: 798	LMO: 0804
peg: 799	LMO: 0805
peg: 800	LMO: 0806
peg: 2869	LMO: 0807
peg: 802	LMO: 0808
peg: 803	LMO: 0809
peg: 804	LMO: 0810
peg: 805	LMO: 0811
peg: 806	LMO: 0812
peg: 807	LMO: 0813
peg: 808	LMO: 0814
peg: 809	LMO: 0815
peg: 810	LMO: 0816
peg: 811	LMO: 0817
peg: 812	LMO: 0818
peg: 813	LMO: 0819
peg: 814	LMO: 0820
peg: 815	LMO: 0821
peg: 816	LMO: 0822
peg: 817	LMO: 0823
peg: 818	LMO: 0824
peg: 819	LMO: 0825
peg: 820	LMO: 0826
peg: 821	LMO: 0827
peg: 822	LMO: 0828
peg: 823	LMO: 0829
peg: 824	LMO: 0830
peg: 825	LMO: 0831
peg: 826	LMO: 0832
peg: 827	LMO: 0833
peg: 828	LMO: 0834
peg: 2895	LMO: 0835
peg: 830	LMO: 0836
peg: 831	LMO: 0838
peg: 832	LMO: 0839
peg: 833	LMO: 0840
peg: 834	LMO: 0841
peg: 835	LMO: 0842
peg: 836	LMO: 0843
peg: 837	LMO: 0844
peg: 838	LMO: 0845
peg: 839	LMO: 0846
peg: 840	LMO: 0847
peg: 841	LMO: 0848
peg: 842	LMO: 0849
peg: 2877	LMO: 0850
peg: 844	LMO: 0851
peg: 845	LMO: 0852
peg: 846	LMO: 0853
peg: 847	LMO: 0854
peg: 848	LMO: 0855
peg: 2922	LMO: 0856
peg: 850	LMO: 0857
peg: 851	LMO: 0858
peg: 852	LMO: 0859
peg: 853	LMO: 0860
peg: 854	LMO: 0861
peg: 855	LMO: 0862
peg: 856	LMO: 0863
peg: 857	LMO: 0864
peg: 858	LMO: 0865
peg: 2909	LMO: 0866
peg: 860	LMO: 0867
peg: 861	LMO: 0868
peg: 862	LMO: 0869
peg: 863	LMO: 0870
peg: 864	LMO: 0871
peg: 865	LMO: 0872
peg: 866	LMO: 0873
peg: 867	LMO: 0874
peg: 868	LMO: 0875
peg: 869	LMO: 0876
peg: 870	LMO: 0877
peg: 871	LMO: 0878
peg: 872	LMO: 0879
peg: 873	LMO: 0880
peg: 874	LMO: 0881
peg: 875	LMO: 0882
peg: 876	LMO: 0883
peg: 877	LMO: 0884
peg: 878	LMO: 0885
peg: 879	LMO: 0886
peg: 880	LMO: 0887
peg: 881	LMO: 0888
peg: 882	LMO: 0889
peg: 883	LMO: 0890
peg: 884	LMO: 0891
peg: 885	LMO: 0892
peg: 886	LMO: 0893
peg: 887	LMO: 0894
peg: 888	LMO: 0895
peg: 889	LMO: 0896
peg: 890	LMO: 0897
peg: 891	LMO: 0898
peg: 892	LMO: 0899
peg: 893	LMO: 0900
peg: 894	LMO: 0901
peg: 895	LMO: 0902
peg: 896	LMO: 0903
peg: 897	LMO: 0904
peg: 898	LMO: 0905
peg: 899	LMO: 0906
peg: 900	LMO: 0907
peg: 901	LMO: 0908
peg: 902	LMO: 0909
peg: 903	LMO: 0910
peg: 904	LMO: 0911
peg: 905	LMO: 0912
peg: 906	LMO: 0913
peg: 907	LMO: 0914
peg: 908	LMO: 0915
peg: 909	LMO: 0916
peg: 910	LMO: 0917
peg: 911	LMO: 0918
peg: 912	LMO: 0919
peg: 913	LMO: 0920
peg: 914	LMO: 0921
peg: 915	LMO: 0922
peg: 916	LMO: 0923
peg: 917	LMO: 0925
peg: 2878	LMO: 0926
peg: 919	LMO: 0927
peg: 920	LMO: 0928
peg: 921	LMO: 0929
peg: 922	LMO: 0930
peg: 923	LMO: 0931
peg: 924	LMO: 0932
peg: 925	LMO: 0933
peg: 926	LMO: 0934
peg: 927	LMO: 0935
peg: 928	LMO: 0936
peg: 929	LMO: 0937
peg: 930	LMO: 0938
peg: 931	LMO: 0939
peg: 932	LMO: 0940
peg: 933	LMO: 0941
peg: 934	LMO: 0942
peg: 935	LMO: 0943
peg: 936	LMO: 0944
peg: 937	LMO: 0945
peg: 938	LMO: 0946
peg: 939	LMO: 0947
peg: 940	LMO: 0948
peg: 941	LMO: 0949
peg: 942	LMO: 0950
peg: 943	LMO: 0951
peg: 944	LMO: 0952
peg: 945	LMO: 0953
peg: 946	LMO: 0954
peg: 947	LMO: 0955
peg: 948	LMO: 0956
peg: 949	LMO: 0957
peg: 950	LMO: 0958
peg: 951	LMO: 0959
peg: 952	LMO: 0960
peg: 953	LMO: 0961
peg: 954	LMO: 0962
peg: 955	LMO: 0963
peg: 956	LMO: 0964
peg: 957	LMO: 0965
peg: 958	LMO: 0966
peg: 959	LMO: 0967
peg: 960	LMO: 0968
peg: 961	LMO: 0969
peg: 962	LMO: 0970
peg: 963	LMO: 0971
peg: 964	LMO: 0972
peg: 965	LMO: 0973
peg: 966	LMO: 0974
peg: 967	LMO: 0975
peg: 968	LMO: 0976
peg: 969	LMO: 0977
peg: 970	LMO: 0978
peg: 971	LMO: 0979
peg: 972	LMO: 0980
peg: 973	LMO: 0981
peg: 974	LMO: 0982
peg: 975	LMO: 0983
peg: 976	LMO: 0984
peg: 977	LMO: 0985
peg: 978	LMO: 0986
peg: 979	LMO: 0987
peg: 980	LMO: 0988
peg: 2872	LMO: 0989
peg: 982	LMO: 0990
peg: 983	LMO: 0991
peg: 984	LMO: 0992
peg: 985	LMO: 0993
peg: 986	LMO: 0994
peg: 987	LMO: 0995
peg: 988	LMO: 0996
peg: 989	LMO: 0997
peg: 990	LMO: 0998
peg: 991	LMO: 0999
peg: 992	LMO: 1000
peg: 993	LMO: 1001
peg: 994	LMO: 1002
peg: 995	LMO: 1003
peg: 996	LMO: 1004
peg: 997	LMO: 1005
peg: 998	LMO: 1006
peg: 999	LMO: 1007
peg: 1000	LMO: 1008
peg: 1001	LMO: 1009
peg: 1002	LMO: 1010
peg: 1003	LMO: 1011
peg: 1004	LMO: 1012
peg: 1005	LMO: 1013
peg: 1006	LMO: 1014
peg: 1007	LMO: 1015
peg: 1008	LMO: 1016
peg: 1009	LMO: 1017
peg: 1010	LMO: 1018
peg: 1011	LMO: 1019
peg: 1012	LMO: 1020
peg: 1013	LMO: 1021
peg: 1014	LMO: 1022
peg: 1015	LMO: 1023
peg: 1016	LMO: 1024
peg: 1017	LMO: 1025
peg: 1018	LMO: 1026
peg: 1019	LMO: 1027
peg: 1020	LMO: 1028
peg: 1021	LMO: 1029
peg: 1022	LMO: 1030
peg: 1023	LMO: 1031
peg: 1024	LMO: 1032
peg: 1025	LMO: 1033
peg: 1026	LMO: 1034
peg: 1027	LMO: 1035
peg: 1028	LMO: 1036
peg: 1029	LMO: 1037
peg: 1030	LMO: 1038
peg: 1031	LMO: 1039
peg: 1032	LMO: 1040
peg: 1033	LMO: 1041
peg: 1034	LMO: 1042
peg: 1035	LMO: 1043
peg: 1036	LMO: 1044
peg: 1037	LMO: 1045
peg: 1038	LMO: 1046
peg: 1039	LMO: 1047
peg: 1040	LMO: 1048
peg: 1041	LMO: 1049
peg: 1042	LMO: 1050
peg: 1043	LMO: 1051
peg: 1044	LMO: 1052
peg: 1045	LMO: 1053
peg: 1046	LMO: 1054
peg: 1047	LMO: 1055
peg: 1048	LMO: 1056
peg: 1049	LMO: 1057
peg: 1050	LMO: 1058
peg: 1051	LMO: 1059
peg: 1052	LMO: 1060
peg: 1053	LMO: 1061
peg: 1054	LMO: 1062
peg: 1055	LMO: 1063
peg: 1056	LMO: 1064
peg: 1057	LMO: 1065
peg: 1058	LMO: 1066
peg: 1059	LMO: 1067
peg: 1060	LMO: 1068
peg: 1061	LMO: 1069
peg: 1062	LMO: 1070
peg: 1063	LMO: 1071
peg: 1064	LMO: 1072
peg: 1065	LMO: 1073
peg: 1066	LMO: 1074
peg: 1067	LMO: 1075
peg: 1068	LMO: 1076
peg: 1069	LMO: 1077
peg: 1070	LMO: 1078
peg: 1071	LMO: 1079
peg: 1072	LMO: 1080
peg: 1073	LMO: 1081
peg: 1074	LMO: 1082
peg: 1075	LMO: 1083
peg: 1076	LMO: 1084
peg: 1077	LMO: 1085
peg: 1078	LMO: 1086
peg: 1079	LMO: 1087
peg: 1080	LMO: 1088
peg: 1081	LMO: 1089
peg: 1082	LMO: 1090
peg: 1083	LMO: 1091
peg: 1084	LMO: 1092
peg: 1085	LMO: 1093
peg: 1086	LMO: 1094
peg: 1087	LMO: 1095
peg: 2889	LMO: 1096
peg: 1089	LMO: 1097
peg: 1090	LMO: 1098
peg: 1091	LMO: 1099
peg: 1092	LMO: 1100
peg: 1093	LMO: 1101
peg: 1094	LMO: 1102
peg: 1095	LMO: 1103
peg: 1096	LMO: 1104
peg: 1097	LMO: 1105
peg: 1098	LMO: 1106
peg: 1099	LMO: 1107
peg: 1100	LMO: 1108
peg: 1101	LMO: 1109
peg: 1102	LMO: 1110
peg: 1103	LMO: 1111
peg: 1104	LMO: 1112
peg: 1105	LMO: 1113
peg: 1106	LMO: 1114
peg: 1107	LMO: 1115
peg: 1108	LMO: 1116
peg: 1109	LMO: 1117
peg: 1110	LMO: 1118
peg: 1111	LMO: 1119
peg: 1112	LMO: 1120
peg: 1113	LMO: 1121
peg: 1114	LMO: 1122
peg: 1115	LMO: 1123
peg: 1116	LMO: 1124
peg: 1117	LMO: 1125
peg: 1118	LMO: 1126
peg: 1119	LMO: 1127
peg: 1120	LMO: 1128
peg: 1121	LMO: 1129
peg: 1122	LMO: 1130
peg: 1123	LMO: 1131
peg: 1124	LMO: 1132
peg: 1125	LMO: 1133
peg: 1126	LMO: 1134
peg: 1127	LMO: 1135
peg: 1128	LMO: 1136
peg: 1129	LMO: 1137
peg: 1130	LMO: 1138
peg: 1131	LMO: 1139
peg: 1132	LMO: 1140
peg: 1133	LMO: 1141
peg: 1134	LMO: 1142
peg: 1135	LMO: 1143
peg: 1136	LMO: 1144
peg: 1137	LMO: 1145
peg: 1138	LMO: 1146
peg: 1139	LMO: 1147
peg: 1140	LMO: 1148
peg: 1141	LMO: 1149
peg: 1142	LMO: 1150
peg: 1143	LMO: 1151
peg: 1144	LMO: 1152
peg: 1145	LMO: 1153
peg: 1146	LMO: 1154
peg: 1147	LMO: 1155
peg: 1148	LMO: 1156
peg: 1149	LMO: 1157
peg: 1150	LMO: 1158
peg: 1151	LMO: 1159
peg: 1152	LMO: 1160
peg: 1153	LMO: 1161
peg: 1154	LMO: 1162
peg: 1155	LMO: 1163
peg: 1156	LMO: 1164
peg: 1157	LMO: 1165
peg: 1158	LMO: 1166
peg: 1159	LMO: 1167
peg: 1160	LMO: 1168
peg: 1161	LMO: 1169
peg: 1162	LMO: 1170
peg: 1163	LMO: 1171
peg: 1164	LMO: 1172
peg: 1165	LMO: 1173
peg: 1166	LMO: 1174
peg: 1167	LMO: 1175
peg: 1168	LMO: 1176
peg: 1169	LMO: 1177
peg: 1170	LMO: 1178
peg: 1171	LMO: 1179
peg: 1172	LMO: 1180
peg: 1173	LMO: 1181
peg: 1174	LMO: 1182
peg: 1175	LMO: 1183
peg: 1176	LMO: 1184
peg: 1177	LMO: 1185
peg: 1178	LMO: 1186
peg: 1179	LMO: 1187
peg: 1180	LMO: 1188
peg: 2899	LMO: 1189
peg: 1182	LMO: 1190
peg: 1183	LMO: 1191
peg: 1184	LMO: 1192
peg: 1185	LMO: 1193
peg: 1186	LMO: 1194
peg: 1187	LMO: 1195
peg: 1188	LMO: 1196
peg: 1189	LMO: 1197
peg: 1190	LMO: 1198
peg: 1191	LMO: 1199
peg: 1192	LMO: 1200
peg: 1193	LMO: 1201
peg: 1194	LMO: 1202
peg: 1195	LMO: 1203
peg: 1196	LMO: 2854
peg: 1197	LMO: 1205
peg: 1198	LMO: 1206
peg: 1199	LMO: 1207
peg: 1200	LMO: 1208
peg: 1201	LMO: 1209
peg: 1202	LMO: 1210
peg: 1203	LMO: 1211
peg: 1204	LMO: 1212
peg: 1205	LMO: 1213
peg: 1206	LMO: 1214
peg: 1207	LMO: 1215
peg: 2937	LMO: 1216
peg: 1209	LMO: 1217
peg: 1210	LMO: 1218
peg: 1211	LMO: 1219
peg: 1212	LMO: 1220
peg: 1213	LMO: 1221
peg: 1214	LMO: 1222
peg: 1215	LMO: 1223
peg: 1216	LMO: 1224
peg: 1217	LMO: 1225
peg: 1218	LMO: 1226
peg: 1219	LMO: 1227
peg: 1220	LMO: 1228
peg: 1221	LMO: 1229
peg: 1222	LMO: 1230
peg: 1223	LMO: 1231
peg: 1224	LMO: 1232
peg: 1225	LMO: 1233
peg: 1226	LMO: 1234
peg: 1227	LMO: 1235
peg: 2912	LMO: 1236
peg: 1229	LMO: 1237
peg: 1230	LMO: 1238
peg: 1231	LMO: 1239
peg: 1232	LMO: 1240
peg: 1233	LMO: 1241
peg: 1234	LMO: 1242
peg: 1235	LMO: 1243
peg: 1236	LMO: 1244
peg: 1237	LMO: 1245
peg: 1238	LMO: 1246
peg: 1239	LMO: 1247
peg: 1240	LMO: 1248
peg: 1241	LMO: 1249
peg: 1242	LMO: 1250
peg: 1243	LMO: 1251
peg: 1244	LMO: 1252
peg: 1245	LMO: 1253
peg: 1246	LMO: 1254
peg: 1247	LMO: 1255
peg: 1248	LMO: 1256
peg: 1249	LMO: 1257
peg: 1250	LMO: 1258
peg: 1251	LMO: 1259
peg: 1252	LMO: 1260
peg: 1253	LMO: 1261
peg: 1254	LMO: 1262
peg: 1255	LMO: 1263
peg: 1256	LMO: 1264
peg: 1257	LMO: 1265
peg: 1258	LMO: 1266
peg: 1259	LMO: 1267
peg: 1260	LMO: 1268
peg: 1261	LMO: 1269
peg: 1262	LMO: 1270
peg: 1263	LMO: 1271
peg: 1264	LMO: 1272
peg: 1265	LMO: 1273
peg: 1266	LMO: 1274
peg: 1267	LMO: 1275
peg: 1268	LMO: 1276
peg: 1269	LMO: 1277
peg: 1270	LMO: 1278
peg: 1271	LMO: 1279
peg: 1272	LMO: 1280
peg: 2947	LMO: 1281
peg: 1274	LMO: 1282
peg: 1275	LMO: 1283
peg: 1276	LMO: 1284
peg: 1277	LMO: 1285
peg: 1278	LMO: 1286
peg: 1279	LMO: 1287
peg: 1280	LMO: 1288
peg: 1281	LMO: 1289
peg: 1282	LMO: 1290
peg: 1283	LMO: 1291
peg: 1284	LMO: 1292
peg: 1285	LMO: 1293
peg: 1286	LMO: 1294
peg: 1287	LMO: 1295
peg: 2886	LMO: 1296
peg: 1289	LMO: 1297
peg: 1290	LMO: 1298
peg: 1291	LMO: 1299
peg: 1292	LMO: 1300
peg: 1293	LMO: 1301
peg: 1294	LMO: 1302
peg: 1295	LMO: 1303
peg: 1296	LMO: 1304
peg: 1297	LMO: 1305
peg: 1298	LMO: 1306
peg: 1299	LMO: 1307
peg: 1300	LMO: 1308
peg: 1301	LMO: 1309
peg: 1302	LMO: 1310
peg: 2883	LMO: 1311
peg: 1304	LMO: 1312
peg: 1305	LMO: 1313
peg: 1306	LMO: 1314
peg: 1307	LMO: 1315
peg: 1308	LMO: 1316
peg: 1309	LMO: 1317
peg: 1310	LMO: 1318
peg: 1311	LMO: 1319
peg: 1312	LMO: 1320
peg: 1313	LMO: 1321
peg: 1314	LMO: 1322
peg: 1315	LMO: 1323
peg: 1316	LMO: 1324
peg: 1317	LMO: 1325
peg: 1318	LMO: 1326
peg: 1319	LMO: 1327
peg: 1320	LMO: 1328
peg: 1321	LMO: 1329
peg: 1322	LMO: 1330
peg: 1323	LMO: 1331
peg: 1324	LMO: 1332
peg: 2916	LMO: 1333
peg: 1326	LMO: 1334
peg: 1327	LMO: 1335
peg: 1328	LMO: 1336
peg: 2949	LMO: 1337
peg: 1330	LMO: 1338
peg: 1331	LMO: 1339
peg: 1332	LMO: 1340
peg: 1333	LMO: 1341
peg: 1334	LMO: 1342
peg: 1335	LMO: 1343
peg: 1336	LMO: 1344
peg: 1337	LMO: 1345
peg: 1338	LMO: 1346
peg: 1339	LMO: 1347
peg: 1340	LMO: 1348
peg: 1341	LMO: 1349
peg: 1342	LMO: 1350
peg: 1343	LMO: 1351
peg: 1344	LMO: 1352
peg: 1345	LMO: 1353
peg: 1346	LMO: 1354
peg: 1347	LMO: 1355
peg: 1348	LMO: 1356
peg: 1349	LMO: 1357
peg: 1350	LMO: 1358
peg: 1351	LMO: 1359
peg: 1352	LMO: 1360
peg: 1353	LMO: 1361
peg: 1354	LMO: 1362
peg: 1355	LMO: 1363
peg: 1356	LMO: 1364
peg: 1357	LMO: 1365
peg: 1358	LMO: 1366
peg: 1359	LMO: 1367
peg: 1360	LMO: 1368
peg: 1361	LMO: 1369
peg: 1362	LMO: 1370
peg: 1363	LMO: 1371
peg: 1364	LMO: 1372
peg: 1365	LMO: 1373
peg: 1366	LMO: 1374
peg: 1367	LMO: 1375
peg: 1368	LMO: 1376
peg: 1369	LMO: 1377
peg: 1370	LMO: 1378
peg: 1371	LMO: 1379
peg: 1372	LMO: 1380
peg: 1373	LMO: 1381
peg: 1374	LMO: 1382
peg: 1375	LMO: 1383
peg: 1376	LMO: 1384
peg: 1377	LMO: 1385
peg: 1378	LMO: 1386
peg: 1379	LMO: 1387
peg: 1380	LMO: 1388
peg: 1381	LMO: 1389
peg: 1382	LMO: 1390
peg: 1383	LMO: 1391
peg: 1384	LMO: 1392
peg: 1385	LMO: 1393
peg: 1386	LMO: 1394
peg: 1387	LMO: 1395
peg: 1388	LMO: 1396
peg: 1389	LMO: 1397
peg: 1390	LMO: 1398
peg: 1391	LMO: 1399
peg: 2903	LMO: 1400
peg: 1393	LMO: 1401
peg: 1394	LMO: 1402
peg: 1395	LMO: 1403
peg: 1396	LMO: 1404
peg: 1397	LMO: 1405
peg: 1398	LMO: 1406
peg: 1399	LMO: 1407
peg: 1400	LMO: 1408
peg: 2902	LMO: 1409
peg: 1402	LMO: 1410
peg: 1403	LMO: 1411
peg: 1404	LMO: 1412
peg: 1405	LMO: 1413
peg: 1406	LMO: 1414
peg: 1407	LMO: 1415
peg: 1408	LMO: 1416
peg: 1409	LMO: 1417
peg: 1410	LMO: 1418
peg: 1411	LMO: 1419
peg: 1412	LMO: 1420
peg: 1413	LMO: 1421
peg: 1414	LMO: 1422
peg: 1415	LMO: 1423
peg: 1416	LMO: 1424
peg: 1417	LMO: 1425
peg: 1418	LMO: 1426
peg: 1419	LMO: 1427
peg: 1420	LMO: 1428
peg: 1421	LMO: 1429
peg: 1422	LMO: 1430
peg: 1423	LMO: 1431
peg: 1424	LMO: 1432
peg: 1425	LMO: 1433
peg: 1426	LMO: 1434
peg: 1427	LMO: 1435
peg: 1428	LMO: 1436
peg: 1429	LMO: 1437
peg: 1430	LMO: 1438
peg: 1431	LMO: 1439
peg: 1432	LMO: 1440
peg: 1433	LMO: 1441
peg: 1434	LMO: 1442
peg: 1435	LMO: 1443
peg: 1436	LMO: 1444
peg: 1437	LMO: 1445
peg: 2945	LMO: 1446
peg: 1439	LMO: 1447
peg: 1440	LMO: 1448
peg: 1441	LMO: 1449
peg: 1442	LMO: 1450
peg: 1443	LMO: 1451
peg: 1444	LMO: 1452
peg: 1445	LMO: 1453
peg: 1446	LMO: 1454
peg: 1447	LMO: 1455
peg: 1448	LMO: 1456
peg: 1449	LMO: 1457
peg: 1450	LMO: 1458
peg: 1451	LMO: 1459
peg: 1452	LMO: 1460
peg: 1453	LMO: 1461
peg: 1454	LMO: 1462
peg: 1455	LMO: 1463
peg: 1456	LMO: 1464
peg: 1457	LMO: 1465
peg: 1458	LMO: 1466
peg: 1459	LMO: 1467
peg: 2911	LMO: 1468
peg: 1461	LMO: 1469
peg: 1462	LMO: 1470
peg: 1463	LMO: 1471
peg: 1464	LMO: 1472
peg: 1465	LMO: 1473
peg: 1466	LMO: 1474
peg: 1467	LMO: 1475
peg: 1468	LMO: 1476
peg: 1469	LMO: 1477
peg: 1470	LMO: 1478
peg: 1471	LMO: 1479
peg: 1472	LMO: 1480
peg: 1473	LMO: 1481
peg: 1474	LMO: 1482
peg: 1475	LMO: 1483
peg: 2887	LMO: 1484
peg: 1477	LMO: 1485
peg: 1478	LMO: 1486
peg: 1479	LMO: 1487
peg: 1480	LMO: 1488
peg: 1481	LMO: 1489
peg: 1482	LMO: 1490
peg: 1483	LMO: 1491
peg: 1484	LMO: 1492
peg: 1485	LMO: 1493
peg: 1486	LMO: 1494
peg: 1487	LMO: 1495
peg: 1488	LMO: 1496
peg: 1489	LMO: 1497
peg: 1490	LMO: 1498
peg: 1491	LMO: 1499
peg: 1492	LMO: 1500
peg: 1493	LMO: 1501
peg: 1494	LMO: 1502
peg: 1495	LMO: 1503
peg: 1496	LMO: 1504
peg: 1497	LMO: 1505
peg: 1498	LMO: 1506
peg: 1499	LMO: 1507
peg: 1500	LMO: 1508
peg: 1501	LMO: 1509
peg: 2907	LMO: 1510
peg: 1503	LMO: 1511
peg: 1504	LMO: 1512
peg: 1505	LMO: 1513
peg: 1506	LMO: 1514
peg: 1507	LMO: 1515
peg: 1508	LMO: 1516
peg: 1509	LMO: 1517
peg: 1510	LMO: 1518
peg: 1511	LMO: 1519
peg: 1512	LMO: 1520
peg: 1513	LMO: 1521
peg: 1514	LMO: 1522
peg: 1515	LMO: 1523
peg: 1516	LMO: 1524
peg: 1517	LMO: 1525
peg: 1518	LMO: 1526
peg: 1519	LMO: 1527
peg: 1520	LMO: 1528
peg: 1521	LMO: 1529
peg: 1522	LMO: 1530
peg: 1523	LMO: 1531
peg: 1524	LMO: 1532
peg: 1525	LMO: 1533
peg: 1526	LMO: 1534
peg: 1527	LMO: 1535
peg: 1528	LMO: 1536
peg: 1529	LMO: 1537
peg: 1530	LMO: 1538
peg: 1531	LMO: 1539
peg: 1532	LMO: 1540
peg: 1533	LMO: 1541
peg: 1534	LMO: 1542
peg: 1535	LMO: 1543
peg: 1536	LMO: 1544
peg: 1537	LMO: 1545
peg: 1538	LMO: 1546
peg: 1539	LMO: 1547
peg: 1540	LMO: 1548
peg: 1541	LMO: 1549
peg: 1542	LMO: 1550
peg: 1543	LMO: 1551
peg: 1544	LMO: 1552
peg: 1545	LMO: 1553
peg: 1546	LMO: 1554
peg: 1547	LMO: 1555
peg: 1548	LMO: 1556
peg: 1549	LMO: 1557
peg: 1550	LMO: 1558
peg: 1551	LMO: 1559
peg: 1552	LMO: 1560
peg: 2944	LMO: 1561
peg: 1554	LMO: 1562
peg: 1555	LMO: 1563
peg: 1556	LMO: 1564
peg: 1557	LMO: 1565
peg: 1558	LMO: 1566
peg: 1559	LMO: 1567
peg: 1560	LMO: 1568
peg: 1561	LMO: 1569
peg: 1562	LMO: 1570
peg: 1563	LMO: 1571
peg: 1564	LMO: 1572
peg: 1565	LMO: 1573
peg: 1566	LMO: 1574
peg: 1567	LMO: 1575
peg: 1568	LMO: 1576
peg: 1569	LMO: 1577
peg: 1570	LMO: 1578
peg: 1571	LMO: 1579
peg: 1572	LMO: 1580
peg: 1573	LMO: 1581
peg: 1574	LMO: 1582
peg: 1575	LMO: 1583
peg: 1576	LMO: 1584
peg: 1577	LMO: 1585
peg: 1578	LMO: 1586
peg: 1579	LMO: 1587
peg: 1580	LMO: 1588
peg: 1581	LMO: 1589
peg: 1582	LMO: 1590
peg: 1583	LMO: 1591
peg: 1584	LMO: 1592
peg: 1585	LMO: 1593
peg: 1586	LMO: 1594
peg: 1587	LMO: 1595
peg: 1588	LMO: 1596
peg: 1589	LMO: 1597
peg: 1590	LMO: 1598
peg: 1591	LMO: 1599
peg: 1592	LMO: 1600
peg: 1593	LMO: 1601
peg: 1594	LMO: 1602
peg: 1595	LMO: 1603
peg: 1596	LMO: 1604
peg: 1597	LMO: 1605
peg: 1598	LMO: 1606
peg: 1599	LMO: 1607
peg: 1600	LMO: 1608
peg: 1601	LMO: 1609
peg: 1602	LMO: 1610
peg: 1603	LMO: 1611
peg: 1604	LMO: 1612
peg: 2906	LMO: 1613
peg: 1606	LMO: 1614
peg: 1607	LMO: 1615
peg: 1608	LMO: 1616
peg: 2920	LMO: 1617
peg: 1610	LMO: 1618
peg: 1611	LMO: 1619
peg: 1612	LMO: 1620
peg: 1613	LMO: 1621
peg: 1614	LMO: 1622
peg: 1615	LMO: 1623
peg: 1616	LMO: 1624
peg: 1617	LMO: 1625
peg: 1618	LMO: 1626
peg: 1619	LMO: 1627
peg: 1620	LMO: 1628
peg: 1621	LMO: 1629
peg: 1622	LMO: 1630
peg: 1623	LMO: 1631
peg: 1624	LMO: 1632
peg: 1625	LMO: 1633
peg: 1626	LMO: 1634
peg: 1627	LMO: 1635
peg: 1628	LMO: 1636
peg: 1629	LMO: 1637
peg: 1630	LMO: 1638
peg: 1631	LMO: 1639
peg: 1632	LMO: 1640
peg: 1633	LMO: 1641
peg: 1634	LMO: 1642
peg: 1635	LMO: 1643
peg: 1636	LMO: 1644
peg: 1637	LMO: 1645
peg: 1638	LMO: 1646
peg: 1639	LMO: 1647
peg: 1640	LMO: 1648
peg: 1641	LMO: 1649
peg: 1642	LMO: 1650
peg: 1643	LMO: 1651
peg: 1644	LMO: 1652
peg: 2890	LMO: 1653
peg: 1646	LMO: 1654
peg: 1647	LMO: 1655
peg: 1648	LMO: 1656
peg: 1649	LMO: 1657
peg: 1650	LMO: 1658
peg: 1651	LMO: 1659
peg: 1652	LMO: 1660
peg: 1653	LMO: 1661
peg: 1654	LMO: 1662
peg: 1655	LMO: 1663
peg: 1656	LMO: 1664
peg: 1657	LMO: 1665
peg: 1658	LMO: 1666
peg: 1659	LMO: 1667
peg: 1660	LMO: 1668
peg: 1661	LMO: 1669
peg: 1662	LMO: 1670
peg: 1663	LMO: 1671
peg: 1664	LMO: 1672
peg: 1665	LMO: 1673
peg: 1666	LMO: 1674
peg: 1667	LMO: 1675
peg: 1668	LMO: 1676
peg: 1669	LMO: 1677
peg: 1670	LMO: 1678
peg: 1671	LMO: 1679
peg: 1672	LMO: 1680
peg: 1673	LMO: 1681
peg: 1674	LMO: 1682
peg: 1675	LMO: 1683
peg: 1676	LMO: 1684
peg: 1677	LMO: 1685
peg: 1678	LMO: 1686
peg: 1679	LMO: 1687
peg: 1680	LMO: 1688
peg: 1681	LMO: 1689
peg: 1682	LMO: 1690
peg: 1683	LMO: 1691
peg: 1684	LMO: 1692
peg: 1685	LMO: 1693
peg: 1686	LMO: 1694
peg: 1687	LMO: 1695
peg: 1688	LMO: 1696
peg: 1689	LMO: 1697
peg: 1690	LMO: 1698
peg: 1691	LMO: 1699
peg: 1692	LMO: 1700
peg: 1693	LMO: 1701
peg: 1694	LMO: 1702
peg: 1695	LMO: 1703
peg: 1696	LMO: 1704
peg: 1697	LMO: 1705
peg: 1698	LMO: 1706
peg: 1699	LMO: 1707
peg: 1700	LMO: 1708
peg: 1701	LMO: 1709
peg: 1702	LMO: 1710
peg: 1703	LMO: 1711
peg: 1704	LMO: 1712
peg: 1705	LMO: 1713
peg: 1706	LMO: 1714
peg: 1707	LMO: 1715
peg: 1708	LMO: 1716
peg: 1709	LMO: 1717
peg: 1710	LMO: 1718
peg: 1711	LMO: 1719
peg: 1712	LMO: 1720
peg: 1713	LMO: 1721
peg: 1714	LMO: 1722
peg: 1715	LMO: 1723
peg: 1716	LMO: 1724
peg: 1717	LMO: 1725
peg: 1718	LMO: 1726
peg: 1719	LMO: 1727
peg: 2882	LMO: 1728
peg: 1721	LMO: 1729
peg: 1722	LMO: 1730
peg: 1723	LMO: 1731
peg: 1724	LMO: 1732
peg: 1725	LMO: 1733
peg: 1726	LMO: 1734
peg: 1727	LMO: 1735
peg: 1728	LMO: 1736
peg: 1729	LMO: 1737
peg: 1730	LMO: 1738
peg: 1731	LMO: 1739
peg: 1732	LMO: 1740
peg: 1733	LMO: 1741
peg: 1734	LMO: 1742
peg: 1735	LMO: 1743
peg: 1736	LMO: 1744
peg: 1737	LMO: 1745
peg: 1738	LMO: 1746
peg: 1739	LMO: 1747
peg: 1740	LMO: 1748
peg: 1741	LMO: 1749
peg: 1742	LMO: 1750
peg: 1743	LMO: 1751
peg: 1744	LMO: 1752
peg: 1745	LMO: 1753
peg: 1746	LMO: 1754
peg: 1747	LMO: 1755
peg: 1748	LMO: 1756
peg: 1749	LMO: 1757
peg: 1750	LMO: 1758
peg: 2941	LMO: 1759
peg: 1752	LMO: 1760
peg: 1753	LMO: 1761
peg: 1754	LMO: 1762
peg: 1755	LMO: 1763
peg: 1756	LMO: 1764
peg: 1757	LMO: 1765
peg: 1758	LMO: 1766
peg: 1759	LMO: 1767
peg: 1760	LMO: 1768
peg: 1761	LMO: 1769
peg: 1762	LMO: 1770
peg: 1763	LMO: 1771
peg: 1764	LMO: 1772
peg: 1765	LMO: 1773
peg: 1766	LMO: 1774
peg: 1767	LMO: 1775
peg: 1768	LMO: 1776
peg: 1769	LMO: 1777
peg: 1770	LMO: 1778
peg: 2923	LMO: 1779
peg: 1772	LMO: 1780
peg: 1773	LMO: 1781
peg: 1774	LMO: 1782
peg: 1775	LMO: 1783
peg: 1776	LMO: 1784
peg: 1777	LMO: 1785
peg: 1778	LMO: 1786
peg: 1779	LMO: 1787
peg: 1780	LMO: 1788
peg: 1781	LMO: 1789
peg: 1782	LMO: 1790
peg: 1783	LMO: 1791
peg: 1784	LMO: 1792
peg: 1785	LMO: 1793
peg: 1786	LMO: 1794
peg: 1787	LMO: 1795
peg: 1788	LMO: 1796
peg: 1789	LMO: 1797
peg: 1790	LMO: 1798
peg: 1791	LMO: 1799
peg: 1792	LMO: 1800
peg: 1793	LMO: 1801
peg: 1794	LMO: 1802
peg: 1795	LMO: 1803
peg: 1796	LMO: 1804
peg: 1797	LMO: 1805
peg: 1798	LMO: 1806
peg: 1799	LMO: 1807
peg: 1800	LMO: 1808
peg: 1801	LMO: 1809
peg: 1802	LMO: 1810
peg: 1803	LMO: 1811
peg: 1804	LMO: 1812
peg: 1805	LMO: 1813
peg: 1806	LMO: 1814
peg: 1807	LMO: 1815
peg: 1808	LMO: 1816
peg: 1809	LMO: 1817
peg: 1810	LMO: 1818
peg: 1811	LMO: 1819
peg: 1812	LMO: 1820
peg: 1813	LMO: 1821
peg: 1814	LMO: 1822
peg: 1815	LMO: 1823
peg: 1816	LMO: 1824
peg: 1817	LMO: 1825
peg: 1818	LMO: 1826
peg: 1819	LMO: 1827
peg: 1820	LMO: 1828
peg: 1821	LMO: 1829
peg: 1822	LMO: 1830
peg: 1823	LMO: 1831
peg: 1824	LMO: 1832
peg: 1825	LMO: 1833
peg: 2934	LMO: 1834
peg: 1827	LMO: 1835
peg: 1828	LMO: 1836
peg: 1829	LMO: 1837
peg: 1830	LMO: 1838
peg: 1831	LMO: 1839
peg: 1832	LMO: 1840
peg: 1833	LMO: 1841
peg: 1834	LMO: 1842
peg: 1835	LMO: 1843
peg: 1836	LMO: 1844
peg: 1837	LMO: 1845
peg: 1838	LMO: 1846
peg: 1839	LMO: 1847
peg: 1840	LMO: 1848
peg: 1841	LMO: 1849
peg: 1842	LMO: 1850
peg: 1843	LMO: 1851
peg: 1844	LMO: 1852
peg: 1845	LMO: 1853
peg: 1846	LMO: 1854
peg: 1847	LMO: 1855
peg: 1848	LMO: 1856
peg: 1849	LMO: 1857
peg: 1850	LMO: 1858
peg: 1851	LMO: 1859
peg: 1852	LMO: 1860
peg: 1853	LMO: 1861
peg: 1854	LMO: 1862
peg: 1855	LMO: 1863
peg: 1856	LMO: 1864
peg: 1857	LMO: 1865
peg: 1858	LMO: 1866
peg: 1859	LMO: 1867
peg: 1860	LMO: 1868
peg: 1861	LMO: 1869
peg: 1862	LMO: 1870
peg: 1863	LMO: 1871
peg: 2931	LMO: 1872
peg: 1865	LMO: 1873
peg: 1866	LMO: 1874
peg: 1867	LMO: 1875
peg: 1868	LMO: 1877
peg: 1869	LMO: 1878
peg: 1870	LMO: 1879
peg: 1871	LMO: 1880
peg: 1872	LMO: 1881
peg: 1873	LMO: 1882
peg: 1874	LMO: 1883
peg: 1875	LMO: 1884
peg: 1876	LMO: 1885
peg: 2900	LMO: 1886
peg: 1878	LMO: 1887
peg: 1879	LMO: 1888
peg: 1880	LMO: 1889
peg: 1881	LMO: 1890
peg: 1882	LMO: 1891
peg: 1883	LMO: 1892
peg: 1884	LMO: 1893
peg: 1885	LMO: 1894
peg: 1886	LMO: 1895
peg: 1887	LMO: 1896
peg: 1888	LMO: 1897
peg: 2870	LMO: 1898
peg: 1890	LMO: 1899
peg: 1891	LMO: 1900
peg: 1892	LMO: 1901
peg: 1893	LMO: 1902
peg: 1894	LMO: 1903
peg: 1895	LMO: 1904
peg: 1896	LMO: 1905
peg: 1897	LMO: 1906
peg: 1898	LMO: 1907
peg: 1899	LMO: 1908
peg: 1900	LMO: 1909
peg: 1901	LMO: 1910
peg: 1902	LMO: 1911
peg: 1903	LMO: 1912
peg: 1904	LMO: 1913
peg: 1905	LMO: 1914
peg: 1906	LMO: 1915
peg: 1907	LMO: 1916
peg: 1908	LMO: 1917
peg: 1909	LMO: 1918
peg: 1910	LMO: 1919
peg: 1911	LMO: 1920
peg: 1912	LMO: 1921
peg: 1913	LMO: 1922
peg: 1914	LMO: 1923
peg: 1915	LMO: 1924
peg: 1916	LMO: 1925
peg: 1917	LMO: 1926
peg: 1918	LMO: 1927
peg: 1919	LMO: 1928
peg: 1920	LMO: 1929
peg: 1921	LMO: 1930
peg: 1922	LMO: 1931
peg: 1923	LMO: 1932
peg: 1924	LMO: 1933
peg: 1925	LMO: 1934
peg: 1926	LMO: 1935
peg: 1927	LMO: 1936
peg: 1928	LMO: 1937
peg: 1929	LMO: 1938
peg: 1930	LMO: 1939
peg: 1931	LMO: 1940
peg: 1932	LMO: 1941
peg: 1933	LMO: 1942
peg: 1934	LMO: 1943
peg: 1935	LMO: 1944
peg: 1936	LMO: 1945
peg: 1937	LMO: 1946
peg: 1938	LMO: 1947
peg: 1939	LMO: 1948
peg: 1940	LMO: 1949
peg: 1941	LMO: 1950
peg: 1942	LMO: 1951
peg: 1943	LMO: 1952
peg: 1944	LMO: 1953
peg: 1945	LMO: 1954
peg: 1946	LMO: 1955
peg: 1947	LMO: 1956
peg: 1948	LMO: 1957
peg: 1949	LMO: 1958
peg: 1950	LMO: 1959
peg: 1951	LMO: 1960
peg: 1952	LMO: 1961
peg: 1953	LMO: 1962
peg: 2896	LMO: 1963
peg: 1955	LMO: 1964
peg: 1956	LMO: 1965
peg: 1957	LMO: 1966
peg: 1958	LMO: 1967
peg: 1959	LMO: 1968
peg: 1960	LMO: 1969
peg: 1961	LMO: 1970
peg: 1962	LMO: 1971
peg: 1963	LMO: 1972
peg: 1964	LMO: 1973
peg: 1965	LMO: 1974
peg: 1966	LMO: 1975
peg: 1967	LMO: 1976
peg: 1968	LMO: 1977
peg: 1969	LMO: 1978
peg: 1970	LMO: 1979
peg: 1971	LMO: 1980
peg: 1972	LMO: 1981
peg: 1973	LMO: 1982
peg: 1974	LMO: 1983
peg: 1975	LMO: 1984
peg: 1976	LMO: 1985
peg: 1977	LMO: 1986
peg: 1978	LMO: 1987
peg: 1979	LMO: 1988
peg: 1980	LMO: 1989
peg: 1981	LMO: 1990
peg: 1982	LMO: 1991
peg: 1983	LMO: 1992
peg: 1984	LMO: 1993
peg: 1985	LMO: 1994
peg: 1986	LMO: 1995
peg: 1987	LMO: 1996
peg: 1988	LMO: 1997
peg: 2868	LMO: 1998
peg: 1990	LMO: 1999
peg: 1991	LMO: 2000
peg: 1992	LMO: 2001
peg: 1993	LMO: 2002
peg: 1994	LMO: 2003
peg: 1995	LMO: 2004
peg: 1996	LMO: 2005
peg: 1997	LMO: 2006
peg: 1998	LMO: 2007
peg: 2901	LMO: 2008
peg: 2000	LMO: 2009
[truncated: 844 more rows]

## Sheet: Media composition
Metabolite	Exchange reaction lower bound (-) in mmol h−1 g−1 (dry weight)
Thiamin	0.01
D-Sorbitol	0
Hypoxanthine	0
Maltose	0
dTMP	1
H2O	10
ala-L-glu-L	0.1
Gly-Cys	0.1
gly-pro-L	0.1
Cytidine	0.1
L-Glutamate	0.1
Gly-Phe	0.1
Uracil	1
AMP	1
Xanthosine	0.1
L-Ornithine	0.1
Gly-Tyr	0.1
Orthophosphate	1
Glycerol	0.2
Galactitol	0
5-Methylthio-D-ribose	0
L-Alanine	0.1
Fe2+	1
Ethanolamine	0.1
Manganese	1
Guanosine	0.1
D-Mannose	0
L-Serine	0.1
H+	10
L-Cysteine	0.1
4-Aminobutanoate	0
GMP	0.1
L-Proline	0.1
Glycine	0.1
Copper2	1
L-Arginine	0.1
L-Asparagine	0.1
Biomass	10
Ala-His	0.1
Spermidine	0.01
Guanine	1
Chloride	1
Cellobiose	0
Adenosine	1
gly-glu-L	0.1
Maltohexaose	0
Formate	0.1
gly-asn-L	0.1
Fe3+	1
L-Glutamine	0.1
N-Acetyl-D-mannosamine	0
Riboflavin	1
L-Methionine	0
UMP	0.1
Uridine	0.1
met-L-ala-L	0.1
Thiosulfate	0
L-Tyrosine	0.1
Dextrin	0
Thymidine	1
Calcium	1
CMP	0.1
D-Glucose	0.05
gly-asp-L	0.1
L-Methionine	0.1
Sulfate	0.0001
D-Alanine	0.1
D-Fructose	0
Maltotriose	0
4-Hydroxy-benzyl	0
NH3	1
Xanthine	0.1
L-Lysine	0.1
Cytosine	1
Gly-Met	0.1
Magnesium	1
ala-L-Thr-L	0.1
Zinc	1
Gly-Leu	0.1
D-Glucosamine	0
Cobalt	0.01
Gly-Gln	0.1
Ala-Leu	0.1
Oxygen	1
CO2	1
L-alanylglycine	0.1
Potassium	1
ala-L-asp-L	0.1
alpha,alpha-Trehalose	0
Putrescine	0.01
Inosine	0.1
Cys-Gly	0.1
Ala-Gln	0.1
Rhamnose	0.1

## Sheet: Changes made in the model
Reactions added
Reaction index	Description	rxn
1253	EX rhanmnose - exchange reaction	'EX_cpd00396(e)'
1254	rhamnose transport - based on the transporter found in the rhamnose utilization operon	rxn02162
Reactions changed	Description	rxn	change	Reason
926	L-Rhamnulose-1-phosphate lactaldehyde-lyase	rxn01621	met(533) - (S)-lactaldehyde was changed to met(1036) - Lactaldhyde	Dead end rxn met(533) was not consumed. And both mets are synonyms.
