# Supplementary material for: Integrative Genomic Analysis Identifies Isoleucine and CodY as Regulators of Listeria monocytogenes Virulence
Source: PLoS Genet. 2012 Sep 6;8(9):e1002887. doi: 10.1371/journal.pgen.1002887 (PMC3435247; doi:10.1371/journal.pgen.1002887)
Supplement: Table S3 — Metabolites confidently predicted by iMAT to be imported or exported by intracellular L. monocytogenes. (XLSX) [file pgen.1002887.s007.xlsx]

## Sheet: Sheet1
Supplemetary Table 3. Metabolites confidently predicted by iMAT to be imported or exported by intracellular L.m.
Metabolits predicted to be imported by intracellular Listeria monocytogenes	Metabolits predicted to be exported by intracellular Listeria monocytogenes
L-Alanine	D-Sorbitol
L-Proline	Galactitol
Cytidine	D-Mannose
L-Glutamate	L-Cysteine
L-Phenylalanine	4-Aminobutanoate
Xanthosine	Cellobiose e
L-Ornithine	D-Fructose e
Glycerol	CO2
Guanosine	alpha,alpha-Trehalose
GMP	Guanine
L-Arginine
L-Asparagine
L-Glycine
L-Glutamine
UMP
Uridine
L-Methionine
CMP
D-Glucose
L-Aspartate
L-Lysine
L-Threonine
L-Leucine
Oxygen
Inosine
L-Rhamnose
L-Tyrosine
L-Serine
Ethanolamine
L-Histidine
