# Supplementary material for: Integrative Genomic Analysis Identifies Isoleucine and CodY as Regulators of Listeria monocytogenes Virulence
Source: PLoS Genet. 2012 Sep 6;8(9):e1002887. doi: 10.1371/journal.pgen.1002887 (PMC3435247; doi:10.1371/journal.pgen.1002887)
Supplement: Table S4 — Literature based “gold standard” of metabolic pathways that are essential or non-essential to L. monocytogenes intracellular growth. (XLSX) [file pgen.1002887.s008.xlsx]

## Sheet: Sheet3
Supplementary Table 4. Literature based “gold standard” of metabolic pathways that are essential or non-essenital to L. monocytogenes intracellular growth.
Pathway	Important / Unimportant	Reference
Arginine Biosynthesis	Important	[1]
Branched-Chain Amino Acid Biosynthesis	Important	[1,3]
Common Pathway For Synthesis of Aromatic Compounds	Important	[2]
De Novo Purine Biosynthesis	Important	[3]
Dihydroxyacetone kinases	Important	[4]
Ethanolamine utilization	Important	[1]
Glycerol utilization	Important	[3,4,5]
Pyruvate metabolism I: anaplerotic reactions, PEP"	Important	[6]
Thiamin biosynthesis	Important	[7]
Isoprenoid Biosynthesis	Unimportant	[8]
Mevalonate Branch of Isoprenoid Biosynthesis	Unimportant	[8]
Phenylalanine and Tyrosine Branches from Chorismate	Unimportant	[2]
Phenylalanine synthesis	Unimportant	[2]
Tryptophan synthesis	Unimportant	[2]
References
1. Joseph B, Przybilla K, Stuhler C, Schauer K, Slaghuis J, et al. (2006) Identification of Listeria monocytogenes genes contributing to intracellular replication by expression profiling and mutant screening. J Bacteriol 188: 556-568.
2. Stritzker J, Janda J, Schoen C, Taupp M, Pilgrim S, et al. (2004) Growth, virulence, and immunogenicity of Listeria monocytogenes aro mutants. Infect Immun 72: 5622-5629.
3. Schauer K, Geginat G, Liang C, Goebel W, Dandekar T, et al. (2010) Deciphering the intracellular metabolism of Listeria monocytogenes by mutant screening and modelling. BMC Genomics 11: 573.
4. Eylert E, Schar J, Mertins S, Stoll R, Bacher A, et al. (2008) Carbon metabolism of Listeria monocytogenes growing inside macrophages. Mol Microbiol 69: 1008-1017.
5. Joseph B, Mertins S, Stoll R, Schar J, Umesha KR, et al. (2008) Glycerol metabolism and PrfA activity in Listeria monocytogenes. J Bacteriol 190: 5412-5430.
6. Schar, J., et al., Pyruvate carboxylase plays a crucial role in carbon metabolism of extra- and intracellularly replicating Listeria monocytogenes. J Bacteriol, 2010. 192(7): p. 1774-84.
7. Schauer K, Stolz J, Scherer S, Fuchs TM (2009) Both thiamine uptake and biosynthesis of thiamine precursors are required for intracellular replication of Listeria monocytogenes. J Bacteriol 191: 2218-2227.
8. Begley M, Bron PA, Heuston S, Casey PG, Englert N, et al. (2008) Analysis of the isoprenoid biosynthesis pathways in Listeria monocytogenes reveals a role for the alternative 2-C-methyl-D-erythritol 4-phosphate pathway in murine infection. Infect Immun 76: 5392-5401.
