# Supplementary material for: Integrative Genomic Analysis Identifies Isoleucine and CodY as Regulators of Listeria monocytogenes Virulence
Source: PLoS Genet. 2012 Sep 6;8(9):e1002887. doi: 10.1371/journal.pgen.1002887 (PMC3435247; doi:10.1371/journal.pgen.1002887)
Supplement: Table S5 — List of strains and plasmids used in this study. (XLSX) [file pgen.1002887.s009.xlsx]

## Sheet: Sheet1
Supplementary Table 5. List of strains and plasmids used in this study
Strain	Description	Source
L. monocytogenes 10403S	WT L. monocytogenes	Daniel Portnoy's lab stock
L. monocytogenes 10403S ΔaroE	aroE (LMRG 01070.6) deletion strain	This study
L. monocytogenes 10403S ΔhisC	hisC (LMRG 01072.6) deletion strain	This study
L. monocytogenes 10403S ΔilvC	ilvC (LMRG 01134.6) deletion strain	This study
L. monocytogenes 10403S ΔargD	argD (LMRG 01379.6) deletion strain	This study
L. monocytogenes 10403S ΔpurH	purH (LMRG 02506.9) deletion strain	This study
L. monocytogenes 10403S ΔrhaB	rhaB (LMRG 02420.6) deletion strain	This study
L. monocytogenes 10403S ΔcodY	codY (LMRG 00730.6) deletion strain	This study
L. monocytogenes 10403S ΔprfA	prfA (LMRG_02622.6) deletion strain	Daniel Portnoy's lab stock
L. monocytogenes 10403S ΔaroE + pPL2-aroE	aroE complementation strain	This study
L. monocytogenes 10403S ΔhisC + pPL2-hisC	hisC complementation strain	This study
L. monocytogenes 10403S ΔilvC + pPL2-ilvC	ilvC complementation strain	This study
L. monocytogenes 10403S ΔargD + pPL2-argD	argD complementation strain	This study
L. monocytogenes 10403S ΔpurH + pPL2-purH	purH complementation strain	This study
L. monocytogenes 10403S ΔrhaB + pPL2- rhaB	rhaB complementation strain	This study
L. monocytogenes 10403S ΔcodY + pLIV2-codY	codY inducible complementation strain	This study
L. monocytogenes 10403S + pPL2-Phly-Lux	WT L. monocytogenes hly promoter reporter strain	This study
L. monocytogenes 10403S ΔcodY + pPL2-Phly-Lux	ΔcodY hly promoter reporter strain	This study
L. monocytogenes 10403S ΔprfA + pPL2-Phly-Lux	ΔprfA hly promoter reporter strain	This study
L. monocytogenes 10403S + pPL2-P1P2prfAlux	WT L. monocytogenes prfA promoter reporter strain	This study
L. monocytogenes 10403S ΔcodY + pPL2-P1P2prfAlux	ΔcodY prfA promoter reporter strain	This study
L. monocytogenes 10403S ΔprfA + pPL2-P1P2prfAlux	ΔprfA prfA promoter reporter strain	This study
L. monocytogenes 10403S + pPL2-P3plcA/prfAlux	WT L. monocytogenes plcA/prfA promoter reporter strain	This study
L. monocytogenes 10403S ΔcodY + pPL2-P3plcA/prfAlux	ΔcodY plcA/prfA promoter reporter strain	This study
L. monocytogenes 10403S ΔprfA + pPL2-P3plcA/prfAlux	ΔprfA plcA/prfA promoter reporter strain	This study
E. coli XL-1 Blue	Plasmid propagation strain	Stratagene®
E. coli SM-10	L. monocytogenes conjugating E. coli strain	Simon R, U. Priefer, and A. Pühler. (1983) A broad host range mobilization system for in vitro genetic engineering: transposon mutagenesis in Gram negative bacteria. Bio/Technology 1: 784-791.
Plasmids used in this study
Plasmid	Descirption	Source
pKS7 oriT	Conjugative plamsid for delivery to L. monocytogenes, used for generating clean deletion strains	Lauer P, Hanson B, Lemmens EE, Liu W, Luckett WS, et al. (2008) Constitutive Activation of the PrfA regulon enhances the potency of vaccines based on live-attenuated and killed but metabolically active Listeria monocytogenes strains. Infect Immun 76: 3742-3753.
pPL2	L. monocytogenes chormosomally integrative plasmid	Lauer P, Chow MY, Loessner MJ, Portnoy DA, Calendar R (2002) Construction, characterization, and use of two Listeria monocytogenes site-specific phage integration vectors. J Bacteriol 184: 4177-4186.
pLIV2	L. monocytogenes chormosomally integrative plasmid with IPTG inducible promoter	Higgins, D.E., Buchrieser, C., and Freitg, N.E. (2005) Genetic tools for use with Listeria monocytogenes In Gram-Positive Pathogens, 2nd edition. Fischetti, V.A., Novick, R.P., Ferretti, J.J., Portnoy, D.A., and Rood, J.I. (eds). New York: American Society for Microbiology Press
pBAD18	Expression plasmid with arabinose inducabile promoter	Inivitrogen®
pPL2-argD	For complementing ΔargD	This study
pPL2-aroE	For complementing ΔaroE	This study
pPL2-ilvC	For complementing ΔilvC	This study
pPL2-purH	For complementing ΔpurH	This study
pPL2-hisC	For complementing ΔhisC	This study
pPL2-rhaB	For complementing ΔrhaB	This study
pPL2-Phly-lux	Reporter plamsid for hly transcription	Colin Hill's Lab
pPL2-P1P2prfAlux	Reporter plamsid for prfA transcription	This study
pPL2-P3plcA/prfAlux	Reporter plamsid for plcA/prfA transcription	This study
pLIV2-codY	For complementing L. monocytogenes ΔcodY	This study
